# Supplementary material for: Proteomic Profiles of Exosomes of Septic Patients Presenting to the Emergency Department Compared to Healthy Controls
Source: J Clin Med. 2020 Sep 11;9(9):2930. doi: 10.3390/jcm9092930 (PMC7564089; doi:10.3390/jcm9092930)
Supplement: Supplementary file 1 [file jcm-09-02930-s001.zip]

Archive with 5 entries (5 files):
- JCM_Supplemental Data/S1_Supplement S1_Table S1. Patient Characteristics.pdf
- JCM_Supplemental Data/S2_Supplement S2_IPA Knoweldge Base letter.pdf
- JCM_Supplemental Data/S3_Supplement S3_AcutePhaseResponseSignaling.tif
- JCM_Supplemental Data/S4_Supplemental_TableS4_Batch1proteins.xlsx
- JCM_Supplemental Data/S5_Supplemental_TableS5_Batch2proteins.xlsx
