# Supplementary material for: Proteomic Profiles of Exosomes of Septic Patients Presenting to the Emergency Department Compared to Healthy Controls
Source: J Clin Med. 2020 Sep 11;9(9):2930. doi: 10.3390/jcm9092930 (PMC7564089; doi:10.3390/jcm9092930)
Supplement: Supplementary file 1 [file jcm-09-02930-s001.zip › JCM_Supplemental Data/S4_Supplemental_TableS4_Batch1proteins.xlsx]

## Sheet: Samples Report for 1916_Morris_
									Exclusive Spectrum Count
									Control			Patient
#	Visible?	Starred?	Identified Proteins (313)	Accession Number	Alternate ID	Molecular Weight	Protein Grouping Ambiguity	Taxonomy	29	31	32	P1	P2	P3
1	TRUE	Empty	Fibrinogen beta chain OS=Homo sapiens GN=FGB PE=1 SV=2	FIBB_HUMAN	FGB	56 kDa		unknown	4543	6245	4953	3813	7376	7675
2	TRUE	Empty	Fibrinogen gamma chain OS=Homo sapiens GN=FGG PE=1 SV=3	FIBG_HUMAN	FGG	52 kDa		unknown	3275	5525	4023	3170	5944	6420
3	TRUE	Empty	Fibrinogen alpha chain OS=Homo sapiens GN=FGA PE=1 SV=2	FIBA_HUMAN	FGA	95 kDa	TRUE	unknown	2892	4108	3049	2529	4473	4689
4	TRUE	Empty	Complement C3 OS=Homo sapiens GN=C3 PE=1 SV=2	CO3_HUMAN	C3	187 kDa	TRUE	unknown	3905	4145	4188	3256	4736	4381
5	TRUE	Empty	Apolipoprotein B-100 OS=Homo sapiens GN=APOB PE=1 SV=2	APOB_HUMAN	APOB	516 kDa	TRUE	unknown	2254	2647	2043	3992	6013	1973
6	TRUE	Empty	Serum albumin OS=Homo sapiens GN=ALB PE=1 SV=2	ALBU_HUMAN	ALB	69 kDa		unknown	2934	2921	4697	2574	1662	2404
7	TRUE	Empty	Complement C4-A OS=Homo sapiens GN=C4A PE=1 SV=2	CO4A_HUMAN	C4A	193 kDa	TRUE	unknown	2606	2909	2840	2287	3227	3179
8	TRUE	Empty	Complement factor H OS=Homo sapiens GN=CFH PE=1 SV=4	CFAH_HUMAN	CFH	139 kDa	TRUE	unknown	1511	1422	1312	1175	1416	1274
9	TRUE	Empty	C4b-binding protein alpha chain OS=Homo sapiens GN=C4BPA PE=1 SV=2	C4BPA_HUMAN	C4BPA	67 kDa		unknown	1098	1265	1258	913	1070	1317
10	TRUE	Empty	Alpha-2-macroglobulin OS=Homo sapiens GN=A2M PE=1 SV=3	A2MG_HUMAN	A2M	163 kDa	TRUE	unknown	940	781	1410	919	2075	1195
11	TRUE	Empty	Immunoglobulin heavy constant gamma 1 OS=Homo sapiens GN=IGHG1 PE=1 SV=1	IGHG1_HUMAN	IGHG1	36 kDa	TRUE	unknown	858	756	1116	778	1000	640
12	TRUE	Empty	Immunoglobulin kappa constant OS=Homo sapiens GN=IGKC PE=1 SV=2	IGKC_HUMAN	IGKC	12 kDa		unknown	1049	948	1213	918	1033	505
13	TRUE	Empty	Immunoglobulin heavy constant mu OS=Homo sapiens GN=IGHM PE=1 SV=4	IGHM_HUMAN	IGHM	49 kDa	TRUE	unknown	924	776	1117	782	664	627
14	TRUE	Empty	Fibronectin OS=Homo sapiens GN=FN1 PE=1 SV=4	FINC_HUMAN	FN1	263 kDa		unknown	625	837	403	159	1644	1244
15	TRUE	Empty	von Willebrand factor OS=Homo sapiens GN=VWF PE=1 SV=4	VWF_HUMAN	VWF	309 kDa		unknown	226	377	247	1101	1270	1355
16	TRUE	Empty	Complement C5 OS=Homo sapiens GN=C5 PE=1 SV=4	CO5_HUMAN	C5	188 kDa		unknown	634	831	628	374	980	856
17	TRUE	Empty	Serotransferrin OS=Homo sapiens GN=TF PE=1 SV=3	TRFE_HUMAN	TF	77 kDa	TRUE	unknown	824	711	872	387	380	560
18	TRUE	Empty	Plasminogen OS=Homo sapiens GN=PLG PE=1 SV=2	PLMN_HUMAN	PLG	91 kDa	TRUE	unknown	545	744	611	215	663	650
19	TRUE	Empty	Complement C1s subcomponent OS=Homo sapiens GN=C1S PE=1 SV=1	C1S_HUMAN	C1S	77 kDa	TRUE	unknown	622	585	718	441	529	642
20	TRUE	Empty	Complement factor I OS=Homo sapiens GN=CFI PE=1 SV=2	CFAI_HUMAN	CFI	66 kDa		unknown	585	661	668	424	527	714
21	TRUE	Empty	Complement C1r subcomponent OS=Homo sapiens GN=C1R PE=1 SV=2	C1R_HUMAN	C1R	80 kDa	TRUE	unknown	547	503	657	381	499	522
22	TRUE	Empty	Vitamin K-dependent protein S OS=Homo sapiens GN=PROS1 PE=1 SV=1	PROS_HUMAN	PROS1	75 kDa		unknown	443	488	400	264	416	507
23	TRUE	Empty	Alpha-1-antitrypsin OS=Homo sapiens GN=SERPINA1 PE=1 SV=3	A1AT_HUMAN	SERPINA1	47 kDa		unknown	397	419	396	510	391	423
24	TRUE	Empty	Complement C1q subcomponent subunit B OS=Homo sapiens GN=C1QB PE=1 SV=3	C1QB_HUMAN	C1QB	27 kDa		unknown	430	482	564	357	281	295
25	TRUE	Empty	Coagulation factor XIII B chain OS=Homo sapiens GN=F13B PE=1 SV=3	F13B_HUMAN	F13B	76 kDa		unknown	445	496	535	248	262	393
26	TRUE	Empty	Immunoglobulin heavy constant alpha 1 OS=Homo sapiens GN=IGHA1 PE=1 SV=2	IGHA1_HUMAN	IGHA1	38 kDa	TRUE	unknown	405	322	260	482	438	327
27	TRUE	Empty	Immunoglobulin heavy constant gamma 2 OS=Homo sapiens GN=IGHG2 PE=1 SV=2	IGHG2_HUMAN	IGHG2	36 kDa	TRUE	unknown	210	316	453	298	454	184
28	TRUE	Empty	Haptoglobin OS=Homo sapiens GN=HP PE=1 SV=1	HPT_HUMAN	HP	45 kDa	TRUE	unknown	330	382	200	269	471	353
29	TRUE	Empty	CD5 antigen-like OS=Homo sapiens GN=CD5L PE=1 SV=1	CD5L_HUMAN	CD5L	38 kDa		unknown	300	282	355	234	206	210
30	TRUE	Empty	Ceruloplasmin OS=Homo sapiens GN=CP PE=1 SV=1	CERU_HUMAN	CP	122 kDa		unknown	226	249	274	263	305	269
31	TRUE	Empty	Apolipoprotein A-I OS=Homo sapiens GN=APOA1 PE=1 SV=1	APOA1_HUMAN	APOA1	31 kDa		unknown	276	277	315	217	157	275
32	TRUE	Empty	C4b-binding protein beta chain OS=Homo sapiens GN=C4BPB PE=1 SV=1	C4BPB_HUMAN	C4BPB	28 kDa		unknown	208	245	205	163	196	303
33	TRUE	Empty	Immunoglobulin lambda-like polypeptide 5 OS=Homo sapiens GN=IGLL5 PE=2 SV=2	IGLL5_HUMAN	IGLL5	23 kDa	TRUE	unknown	231	207	255	233	264	182
34	TRUE	Empty	Fibrillin-1 OS=Homo sapiens GN=FBN1 PE=1 SV=3	FBN1_HUMAN	FBN1	312 kDa	TRUE	unknown	22	16	42	34	26	31
35	TRUE	Empty	Apolipoprotein E OS=Homo sapiens GN=APOE PE=1 SV=1	APOE_HUMAN	APOE	36 kDa		unknown	155	158	122	439	192	194
36	TRUE	Empty	Coagulation factor XIII A chain OS=Homo sapiens GN=F13A1 PE=1 SV=4	F13A_HUMAN	F13A1	83 kDa	TRUE	unknown	196	252	266	146	108	202
37	TRUE	Empty	Prothrombin OS=Homo sapiens GN=F2 PE=1 SV=2	THRB_HUMAN	F2	70 kDa		unknown	197	233	230	90	191	183
38	TRUE	Empty	Immunoglobulin J chain OS=Homo sapiens GN=JCHAIN PE=1 SV=4	IGJ_HUMAN	JCHAIN	18 kDa		unknown	215	192	216	122	146	140
39	TRUE	Empty	Vitamin D-binding protein OS=Homo sapiens GN=GC PE=1 SV=1	VTDB_HUMAN	GC	53 kDa		unknown	205	187	226	150	141	197
40	TRUE	Empty	Fibulin-1 OS=Homo sapiens GN=FBLN1 PE=1 SV=4	FBLN1_HUMAN	FBLN1	77 kDa		unknown	223	141	251	114	117	197
41	TRUE	Empty	Complement C1q subcomponent subunit A OS=Homo sapiens GN=C1QA PE=1 SV=2	C1QA_HUMAN	C1QA	26 kDa		unknown	83	198	258	114	140	147
42	TRUE	Empty	Inter-alpha-trypsin inhibitor heavy chain H4 OS=Homo sapiens GN=ITIH4 PE=1 SV=4	ITIH4_HUMAN	ITIH4	103 kDa		unknown	136	157	189	138	195	198
43	TRUE	Empty	Hemopexin OS=Homo sapiens GN=HPX PE=1 SV=2	HEMO_HUMAN	HPX	52 kDa		unknown	145	202	180	93	99	179
44	TRUE	Empty	Complement component C8 beta chain OS=Homo sapiens GN=C8B PE=1 SV=3	CO8B_HUMAN	C8B	67 kDa		unknown	118	150	161	79	205	192
45	TRUE	Empty	Complement C1q subcomponent subunit C OS=Homo sapiens GN=C1QC PE=1 SV=3	C1QC_HUMAN	C1QC	26 kDa		unknown	123	146	161	100	102	122
46	TRUE	Empty	Complement component C6 OS=Homo sapiens GN=C6 PE=1 SV=3	CO6_HUMAN	C6	105 kDa		unknown	86	131	92	26	178	145
47	TRUE	Empty	Complement component C7 OS=Homo sapiens GN=C7 PE=1 SV=2	CO7_HUMAN	C7	94 kDa		unknown	113	129	142	134	191	117
48	TRUE	Empty	Properdin OS=Homo sapiens GN=CFP PE=1 SV=2	PROP_HUMAN	CFP	51 kDa		unknown	124	147	143	97	90	128
49	TRUE	Empty	Complement factor B OS=Homo sapiens GN=CFB PE=1 SV=2	CFAB_HUMAN	CFB	86 kDa	TRUE	unknown	120	118	107	134	117	135
50	TRUE	Empty	Gelsolin OS=Homo sapiens GN=GSN PE=1 SV=1	GELS_HUMAN	GSN	86 kDa		unknown	167	169	191	96	103	116
51	TRUE	Empty	Complement C4-B OS=Homo sapiens GN=C4B PE=1 SV=2	CO4B_HUMAN	C4B	193 kDa	TRUE	unknown	135	139	128	107	162	157
52	TRUE	Empty	Alpha-1-antichymotrypsin OS=Homo sapiens GN=SERPINA3 PE=1 SV=2	AACT_HUMAN	SERPINA3	48 kDa	TRUE	unknown	90	113	102	131	141	158
53	TRUE	Empty	Complement component C8 alpha chain OS=Homo sapiens GN=C8A PE=1 SV=2	CO8A_HUMAN	C8A	65 kDa		unknown	118	123	130	64	137	123
54	TRUE	Empty	Inter-alpha-trypsin inhibitor heavy chain H2 OS=Homo sapiens GN=ITIH2 PE=1 SV=2	ITIH2_HUMAN	ITIH2	106 kDa		unknown	112	124	167	84	83	110
55	TRUE	Empty	Titin OS=Homo sapiens GN=TTN PE=1 SV=4	TITIN_HUMAN	TTN	3816 kDa	TRUE	unknown	1	0	1	0	3	0
56	TRUE	Empty	Complement component C9 OS=Homo sapiens GN=C9 PE=1 SV=2	CO9_HUMAN	C9	63 kDa		unknown	65	138	68	42	168	159
57	TRUE	Empty	Immunoglobulin heavy constant gamma 3 OS=Homo sapiens GN=IGHG3 PE=1 SV=2	IGHG3_HUMAN	IGHG3	41 kDa	TRUE	unknown	121	109	174	131	78	88
58	TRUE	Empty	Apolipoprotein A-IV OS=Homo sapiens GN=APOA4 PE=1 SV=3	APOA4_HUMAN	APOA4	45 kDa		unknown	92	105	125	200	24	64
59	TRUE	Empty	Thrombospondin-1 OS=Homo sapiens GN=THBS1 PE=1 SV=2	TSP1_HUMAN	THBS1	129 kDa	TRUE	unknown	92	93	76	21	32	8
60	TRUE	Empty	Complement factor H-related protein 5 OS=Homo sapiens GN=CFHR5 PE=1 SV=1	FHR5_HUMAN	CFHR5	64 kDa	TRUE	unknown	70	91	78	70	111	104
61	TRUE	Empty	Alpha-2-HS-glycoprotein OS=Homo sapiens GN=AHSG PE=1 SV=1	FETUA_HUMAN	AHSG	39 kDa		unknown	103	115	158	72	64	109
62	TRUE	Empty	Vitronectin OS=Homo sapiens GN=VTN PE=1 SV=1	VTNC_HUMAN	VTN	54 kDa		unknown	89	117	100	72	91	126
63	TRUE	Empty	Apolipoprotein(a) OS=Homo sapiens GN=LPA PE=1 SV=1	APOA_HUMAN	LPA	501 kDa	TRUE	unknown	73	182	23	1	176	2
64	TRUE	Empty	Antithrombin-III OS=Homo sapiens GN=SERPINC1 PE=1 SV=1	ANT3_HUMAN	SERPINC1	53 kDa		unknown	80	116	122	48	79	96
65	TRUE	Empty	Plasma protease C1 inhibitor OS=Homo sapiens GN=SERPING1 PE=1 SV=2	IC1_HUMAN	SERPING1	55 kDa		unknown	103	96	118	124	84	62
66	TRUE	Empty	C-reactive protein OS=Homo sapiens GN=CRP PE=1 SV=1	CRP_HUMAN	CRP	25 kDa		unknown	4	35	0	183	143	90
67	TRUE	Empty	Keratin, type I cytoskeletal 9 OS=Homo sapiens GN=KRT9 PE=1 SV=3	K1C9_HUMAN	KRT9	62 kDa	TRUE	unknown	109	201	23	48	44	31
68	TRUE	Empty	Protein AMBP OS=Homo sapiens GN=AMBP PE=1 SV=1	AMBP_HUMAN	AMBP	39 kDa		unknown	84	78	85	81	67	84
69	TRUE	Empty	Alpha-1-acid glycoprotein 1 OS=Homo sapiens GN=ORM1 PE=1 SV=1	A1AG1_HUMAN	ORM1	24 kDa	TRUE	unknown	75	108	78	149	99	93
70	TRUE	Empty	Alpha-1B-glycoprotein OS=Homo sapiens GN=A1BG PE=1 SV=4	A1BG_HUMAN	A1BG	54 kDa		unknown	80	104	93	84	68	101
71	TRUE	Empty	Complement factor H-related protein 1 OS=Homo sapiens GN=CFHR1 PE=1 SV=2	FHR1_HUMAN	CFHR1	38 kDa	TRUE	unknown	56	115	61	75	79	107
72	TRUE	Empty	Inter-alpha-trypsin inhibitor heavy chain H1 OS=Homo sapiens GN=ITIH1 PE=1 SV=3	ITIH1_HUMAN	ITIH1	101 kDa		unknown	89	117	135	51	64	94
73	TRUE	Empty	Keratin, type II cytoskeletal 1 OS=Homo sapiens GN=KRT1 PE=1 SV=6	K2C1_HUMAN	KRT1	66 kDa	TRUE	unknown	137	180	31	61	33	66
74	TRUE	Empty	EGF-containing fibulin-like extracellular matrix protein 1 OS=Homo sapiens GN=EFEMP1 PE=1 SV=2	FBLN3_HUMAN	EFEMP1	55 kDa		unknown	42	58	52	112	69	54
75	TRUE	Empty	Kininogen-1 OS=Homo sapiens GN=KNG1 PE=1 SV=2	KNG1_HUMAN	KNG1	72 kDa		unknown	85	94	101	85	68	91
76	TRUE	Empty	Clusterin OS=Homo sapiens GN=CLU PE=1 SV=1	CLUS_HUMAN	CLU	52 kDa		unknown	81	69	111	74	68	78
77	TRUE	Empty	Immunoglobulin lambda constant 3 OS=Homo sapiens GN=IGLC3 PE=1 SV=1	IGLC3_HUMAN	IGLC3	11 kDa	TRUE	unknown	100	91	95	98	74	74
78	TRUE	Empty	Beta-2-glycoprotein 1 OS=Homo sapiens GN=APOH PE=1 SV=3	APOH_HUMAN	APOH	38 kDa		unknown	79	85	82	75	59	69
79	TRUE	Empty	Haptoglobin-related protein OS=Homo sapiens GN=HPR PE=2 SV=2	HPTR_HUMAN	HPR	39 kDa	TRUE	unknown	80	76	55	58	111	64
80	TRUE	Empty	Apolipoprotein C-II OS=Homo sapiens GN=APOC2 PE=1 SV=1	APOC2_HUMAN	APOC2	11 kDa		unknown	58	67	45	85	80	116
81	TRUE	Empty	Mannan-binding lectin serine protease 1 OS=Homo sapiens GN=MASP1 PE=1 SV=3	MASP1_HUMAN	MASP1	79 kDa	TRUE	unknown	59	57	98	46	70	47
82	TRUE	Empty	Immunoglobulin kappa variable 3-20 OS=Homo sapiens GN=IGKV3-20 PE=1 SV=2	KV320_HUMAN	IGKV3-20	13 kDa	TRUE	unknown	68	72	72	68	80	46
83	TRUE	Empty	Hemicentin-1 OS=Homo sapiens GN=HMCN1 PE=1 SV=2	HMCN1_HUMAN	HMCN1	613 kDa		unknown	3	4	6	7	2	5
84	TRUE	Empty	IgGFc-binding protein OS=Homo sapiens GN=FCGBP PE=1 SV=3	FCGBP_HUMAN	FCGBP	572 kDa		unknown	20	6	8	88	30	35
85	TRUE	Empty	Histidine-rich glycoprotein OS=Homo sapiens GN=HRG PE=1 SV=1	HRG_HUMAN	HRG	60 kDa		unknown	61	72	90	30	61	88
86	TRUE	Empty	Immunoglobulin heavy variable 3-23 OS=Homo sapiens GN=IGHV3-23 PE=1 SV=2	HV323_HUMAN	IGHV3-23	13 kDa	TRUE	unknown	61	85	83	46	51	28
87	TRUE	Empty	Keratin, type I cytoskeletal 10 OS=Homo sapiens GN=KRT10 PE=1 SV=6	K1C10_HUMAN	KRT10	59 kDa	TRUE	unknown	77	71	11	43	28	93
88	TRUE	Empty	Angiotensinogen OS=Homo sapiens GN=AGT PE=1 SV=1	ANGT_HUMAN	AGT	53 kDa		unknown	53	75	63	68	85	75
89	TRUE	Empty	Serum paraoxonase/arylesterase 1 OS=Homo sapiens GN=PON1 PE=1 SV=3	PON1_HUMAN	PON1	40 kDa	TRUE	unknown	34	33	87	53	79	57
90	TRUE	Empty	Apolipoprotein A-II OS=Homo sapiens GN=APOA2 PE=1 SV=1	APOA2_HUMAN	APOA2	11 kDa		unknown	57	61	74	60	49	64
91	TRUE	Empty	Sushi, von Willebrand factor type A, EGF and pentraxin domain-containing protein 1 OS=Homo sapiens GN=SVEP1 PE=1 SV=3	SVEP1_HUMAN	SVEP1	390 kDa		unknown	8	3	2	47	8	18
92	TRUE	Empty	Apolipoprotein C-III OS=Homo sapiens GN=APOC3 PE=1 SV=1	APOC3_HUMAN	APOC3	11 kDa		unknown	59	67	29	58	54	85
93	TRUE	Empty	Immunoglobulin heavy constant gamma 4 OS=Homo sapiens GN=IGHG4 PE=1 SV=1	IGHG4_HUMAN	IGHG4	36 kDa	TRUE	unknown	17	59	62	39	22	32
94	TRUE	Empty	Transthyretin OS=Homo sapiens GN=TTR PE=1 SV=1	TTHY_HUMAN	TTR	16 kDa		unknown	70	86	79	18	28	67
95	TRUE	Empty	Heparin cofactor 2 OS=Homo sapiens GN=SERPIND1 PE=1 SV=3	HEP2_HUMAN	SERPIND1	57 kDa	TRUE	unknown	41	47	50	22	46	54
96	TRUE	Empty	Hemoglobin subunit beta OS=Homo sapiens GN=HBB PE=1 SV=2	HBB_HUMAN	HBB	16 kDa	TRUE	unknown	57	68	49	74	34	39
97	TRUE	Empty	Complement C2 OS=Homo sapiens GN=C2 PE=1 SV=2	CO2_HUMAN	C2	83 kDa	TRUE	unknown	32	40	23	70	42	57
98	TRUE	Empty	Immunoglobulin heavy constant alpha 2 OS=Homo sapiens GN=IGHA2 PE=1 SV=4	IGHA2_HUMAN	IGHA2	37 kDa	TRUE	unknown	39	31	49	93	57	46
99	TRUE	Empty	Complement component C8 gamma chain OS=Homo sapiens GN=C8G PE=1 SV=3	CO8G_HUMAN	C8G	22 kDa		unknown	54	75	54	47	65	72
100	TRUE	Empty	Tenascin-X OS=Homo sapiens GN=TNXB PE=1 SV=4	TENX_HUMAN	TNXB	458 kDa		unknown	1	2	4	7	25	5
101	TRUE	Empty	Inter-alpha-trypsin inhibitor heavy chain H3 OS=Homo sapiens GN=ITIH3 PE=1 SV=2	ITIH3_HUMAN	ITIH3	100 kDa	TRUE	unknown	19	38	18	70	59	80
102	TRUE	Empty	Coagulation factor VIII OS=Homo sapiens GN=F8 PE=1 SV=1	FA8_HUMAN	F8	267 kDa		unknown	6	7	10	35	45	52
103	TRUE	Empty	Apolipoprotein L1 OS=Homo sapiens GN=APOL1 PE=1 SV=5	APOL1_HUMAN	APOL1	44 kDa		unknown	41	45	63	29	49	35
104	TRUE	Empty	Tenascin OS=Homo sapiens GN=TNC PE=1 SV=3	TENA_HUMAN	TNC	241 kDa		unknown	7	7	4	0	75	3
105	TRUE	Empty	Cartilage oligomeric matrix protein OS=Homo sapiens GN=COMP PE=1 SV=2	COMP_HUMAN	COMP	83 kDa	TRUE	unknown	19	21	23	43	13	13
106	TRUE	Empty	Immunoglobulin heavy variable 3-7 OS=Homo sapiens GN=IGHV3-7 PE=1 SV=2	HV307_HUMAN	IGHV3-7	13 kDa	TRUE	unknown	45	45	58	44	45	30
107	TRUE	Empty	Apolipoprotein D OS=Homo sapiens GN=APOD PE=1 SV=1	APOD_HUMAN	APOD	21 kDa		unknown	41	41	42	81	53	29
108	TRUE	Empty	Pigment epithelium-derived factor OS=Homo sapiens GN=SERPINF1 PE=1 SV=4	PEDF_HUMAN	SERPINF1	46 kDa		unknown	36	66	56	49	44	48
109	TRUE	Empty	Keratin, type II cytoskeletal 2 epidermal OS=Homo sapiens GN=KRT2 PE=1 SV=2	K22E_HUMAN	KRT2	65 kDa	TRUE	unknown	63	33	12	33	19	78
110	TRUE	Empty	Afamin OS=Homo sapiens GN=AFM PE=1 SV=1	AFAM_HUMAN	AFM	69 kDa		unknown	17	38	46	18	11	27
111	TRUE	Empty	Plasma kallikrein OS=Homo sapiens GN=KLKB1 PE=1 SV=1	KLKB1_HUMAN	KLKB1	71 kDa	TRUE	unknown	25	46	46	16	20	42
112	TRUE	Empty	Thrombospondin-4 OS=Homo sapiens GN=THBS4 PE=1 SV=2	TSP4_HUMAN	THBS4	106 kDa	TRUE	unknown	13	30	45	31	23	9
113	TRUE	Empty	Immunoglobulin heavy variable 5-51 OS=Homo sapiens GN=IGHV5-51 PE=3 SV=1	HV551_HUMAN	IGHV5-51	13 kDa	TRUE	unknown	54	59	64	35	46	16
114	TRUE	Empty	Ficolin-3 OS=Homo sapiens GN=FCN3 PE=1 SV=2	FCN3_HUMAN	FCN3	33 kDa		unknown	28	20	47	20	77	38
115	TRUE	Empty	Carboxypeptidase N subunit 2 OS=Homo sapiens GN=CPN2 PE=1 SV=3	CPN2_HUMAN	CPN2	61 kDa		unknown	24	23	36	21	39	37
116	TRUE	Empty	EGF-containing fibulin-like extracellular matrix protein 2 OS=Homo sapiens GN=EFEMP2 PE=1 SV=3	FBLN4_HUMAN	EFEMP2	49 kDa		unknown	2	8	6	5	10	10
117	TRUE	Empty	Immunoglobulin heavy variable 4-34 OS=Homo sapiens GN=IGHV4-34 PE=1 SV=2	HV434_HUMAN	IGHV4-34	14 kDa	TRUE	unknown	36	33	35	68	38	12
118	TRUE	Empty	Lipopolysaccharide-binding protein OS=Homo sapiens GN=LBP PE=1 SV=3	LBP_HUMAN	LBP	53 kDa		unknown	19	40	13	45	63	72
119	TRUE	Empty	Laminin subunit gamma-1 OS=Homo sapiens GN=LAMC1 PE=1 SV=3	LAMC1_HUMAN	LAMC1	178 kDa		unknown	0	3	3	1	3	3
120	TRUE	Empty	Hepatocyte growth factor-like protein OS=Homo sapiens GN=MST1 PE=1 SV=2	HGFL_HUMAN	MST1	80 kDa	TRUE	unknown	27	35	28	15	30	29
121	TRUE	Empty	Retinol-binding protein 4 OS=Homo sapiens GN=RBP4 PE=1 SV=3	RET4_HUMAN	RBP4	23 kDa		unknown	30	43	49	17	47	25
122	TRUE	Empty	N-acetylmuramoyl-L-alanine amidase OS=Homo sapiens GN=PGLYRP2 PE=1 SV=1	PGRP2_HUMAN	PGLYRP2	62 kDa		unknown	36	38	62	22	31	35
123	TRUE	Empty	Immunoglobulin kappa variable 1-39 OS=Homo sapiens GN=IGKV1-39 PE=1 SV=2	KV139_HUMAN	IGKV1-39	13 kDa	TRUE	unknown	38	46	45	30	32	22
124	TRUE	Empty	Collagen alpha-3(VI) chain OS=Homo sapiens GN=COL6A3 PE=1 SV=5	CO6A3_HUMAN	COL6A3	344 kDa		unknown	8	9	18	20	10	14
125	TRUE	Empty	Fibrinogen-like protein 1 OS=Homo sapiens GN=FGL1 PE=1 SV=3	FGL1_HUMAN	FGL1	36 kDa		unknown	9	5	14	21	37	53
126	TRUE	Empty	Kallistatin OS=Homo sapiens GN=SERPINA4 PE=1 SV=3	KAIN_HUMAN	SERPINA4	49 kDa		unknown	40	53	48	10	22	29
127	TRUE	Empty	Attractin OS=Homo sapiens GN=ATRN PE=1 SV=2	ATRN_HUMAN	ATRN	159 kDa		unknown	13	12	7	19	0	13
128	TRUE	Empty	Low-density lipoprotein receptor OS=Homo sapiens GN=LDLR PE=1 SV=1	LDLR_HUMAN	LDLR	95 kDa		unknown	0	0	0	18	2	0
129	TRUE	Empty	Alpha-1-acid glycoprotein 2 OS=Homo sapiens GN=ORM2 PE=1 SV=2	A1AG2_HUMAN	ORM2	24 kDa	TRUE	unknown	32	41	31	44	46	35
130	TRUE	Empty	Leucine-rich alpha-2-glycoprotein OS=Homo sapiens GN=LRG1 PE=1 SV=2	A2GL_HUMAN	LRG1	38 kDa		unknown	13	35	12	36	42	48
131	TRUE	Empty	Serum amyloid A-2 protein OS=Homo sapiens GN=SAA2 PE=1 SV=1	SAA2_HUMAN	SAA2	14 kDa	TRUE	unknown	2	5	1	41	104	64
132	TRUE	Empty	Basement membrane-specific heparan sulfate proteoglycan core protein OS=Homo sapiens GN=HSPG2 PE=1 SV=4	PGBM_HUMAN	HSPG2	469 kDa		unknown	5	2	5	2	6	5
133	TRUE	Empty	Hemoglobin subunit alpha OS=Homo sapiens GN=HBA1 PE=1 SV=2	HBA_HUMAN	HBA1	15 kDa	TRUE	unknown	22	35	26	52	22	20
134	TRUE	Empty	Myosin-9 OS=Homo sapiens GN=MYH9 PE=1 SV=4	MYH9_HUMAN	MYH9	227 kDa	TRUE	unknown	8	38	24	0	21	10
135	TRUE	Empty	Immunoglobulin heavy variable 5-10-1 OS=Homo sapiens GN=IGHV5-10-1 PE=3 SV=1	HV5X1_HUMAN	IGHV5-10-1	13 kDa	TRUE	unknown	44	43	53	13	25	15
136	TRUE	Empty	Galectin-3-binding protein OS=Homo sapiens GN=LGALS3BP PE=1 SV=1	LG3BP_HUMAN	LGALS3BP	65 kDa		unknown	5	15	15	42	57	15
137	TRUE	Empty	GON-4-like protein OS=Homo sapiens GN=GON4L PE=1 SV=1	GON4L_HUMAN	GON4L	249 kDa	TRUE	unknown	2	1	1	0	0	0
138	TRUE	Empty	Extracellular matrix protein 1 OS=Homo sapiens GN=ECM1 PE=1 SV=2	ECM1_HUMAN	ECM1	61 kDa		unknown	21	15	25	26	17	15
139	TRUE	Empty	Immunoglobulin heavy variable 3-15 OS=Homo sapiens GN=IGHV3-15 PE=3 SV=1	HV315_HUMAN	IGHV3-15	13 kDa	TRUE	unknown	18	24	39	6	17	15
140	TRUE	Empty	Alpha-2-antiplasmin OS=Homo sapiens GN=SERPINF2 PE=1 SV=3	A2AP_HUMAN	SERPINF2	55 kDa		unknown	15	27	16	15	35	41
141	TRUE	Empty	Immunoglobulin heavy variable 3-9 OS=Homo sapiens GN=IGHV3-9 PE=1 SV=2	HV309_HUMAN	IGHV3-9	13 kDa	TRUE	unknown	33	33	25	31	25	24
142	TRUE	Empty	Reelin OS=Homo sapiens GN=RELN PE=1 SV=3	RELN_HUMAN	RELN	388 kDa		unknown	5	6	5	2	5	13
143	TRUE	Empty	Mannan-binding lectin serine protease 2 OS=Homo sapiens GN=MASP2 PE=1 SV=4	MASP2_HUMAN	MASP2	76 kDa		unknown	15	17	29	23	33	9
144	TRUE	Empty	Pregnancy zone protein OS=Homo sapiens GN=PZP PE=1 SV=4	PZP_HUMAN	PZP	164 kDa	TRUE	unknown	0	58	1	1	11	53
145	TRUE	Empty	Serum amyloid P-component OS=Homo sapiens GN=APCS PE=1 SV=2	SAMP_HUMAN	APCS	25 kDa		unknown	30	34	23	24	29	28
146	TRUE	Empty	Immunoglobulin kappa variable 4-1 OS=Homo sapiens GN=IGKV4-1 PE=1 SV=1	KV401_HUMAN	IGKV4-1	13 kDa		unknown	36	23	35	28	14	18
147	TRUE	Empty	Collectin-11 OS=Homo sapiens GN=COLEC11 PE=1 SV=1	COL11_HUMAN	COLEC11	29 kDa		unknown	16	10	29	9	13	13
148	TRUE	Empty	Immunoglobulin heavy variable 1-18 OS=Homo sapiens GN=IGHV1-18 PE=3 SV=1	HV118_HUMAN	IGHV1-18	13 kDa	TRUE	unknown	25	15	22	21	39	8
149	TRUE	Empty	Immunoglobulin lambda variable 3-25 OS=Homo sapiens GN=IGLV3-25 PE=1 SV=2	LV325_HUMAN	IGLV3-25	12 kDa	TRUE	unknown	29	23	26	24	26	14
150	TRUE	Empty	Immunoglobulin lambda variable 3-21 OS=Homo sapiens GN=IGLV3-21 PE=1 SV=2	LV321_HUMAN	IGLV3-21	12 kDa	TRUE	unknown	44	24	23	48	17	13
151	TRUE	Empty	Hyaluronan-binding protein 2 OS=Homo sapiens GN=HABP2 PE=1 SV=1	HABP2_HUMAN	HABP2	63 kDa		unknown	12	21	14	5	20	21
152	TRUE	Empty	Lumican OS=Homo sapiens GN=LUM PE=1 SV=2	LUM_HUMAN	LUM	38 kDa		unknown	13	11	21	79	9	9
153	TRUE	Empty	Immunoglobulin kappa variable 3D-11 OS=Homo sapiens GN=IGKV3D-11 PE=3 SV=6	KVD11_HUMAN	IGKV3D-11	13 kDa	TRUE	unknown	31	18	35	14	31	10
154	TRUE	Empty	Zinc-alpha-2-glycoprotein OS=Homo sapiens GN=AZGP1 PE=1 SV=2	ZA2G_HUMAN	AZGP1	34 kDa		unknown	15	23	27	24	14	15
155	TRUE	Empty	Insulin-like growth factor-binding protein complex acid labile subunit OS=Homo sapiens GN=IGFALS PE=1 SV=1	ALS_HUMAN	IGFALS	66 kDa		unknown	32	37	30	17	5	19
156	TRUE	Empty	Apolipoprotein M OS=Homo sapiens GN=APOM PE=1 SV=2	APOM_HUMAN	APOM	21 kDa		unknown	9	20	13	12	48	11
157	TRUE	Empty	Complement factor H-related protein 2 OS=Homo sapiens GN=CFHR2 PE=1 SV=1	FHR2_HUMAN	CFHR2	31 kDa	TRUE	unknown	20	35	14	20	26	14
158	TRUE	Empty	Ribonuclease pancreatic OS=Homo sapiens GN=RNASE1 PE=1 SV=4	RNAS1_HUMAN	RNASE1	18 kDa		unknown	0	0	0	10	5	0
159	TRUE	Empty	Fibulin-5 OS=Homo sapiens GN=FBLN5 PE=1 SV=1	FBLN5_HUMAN	FBLN5	50 kDa		unknown	5	7	2	8	24	24
160	TRUE	Empty	Coagulation factor XII OS=Homo sapiens GN=F12 PE=1 SV=3	FA12_HUMAN	F12	68 kDa		unknown	10	27	19	3	9	24
161	TRUE	Empty	Filamin-A OS=Homo sapiens GN=FLNA PE=1 SV=4	FLNA_HUMAN	FLNA	281 kDa	TRUE	unknown	2	9	7	0	8	1
162	TRUE	Empty	Serum amyloid A-4 protein OS=Homo sapiens GN=SAA4 PE=1 SV=2	SAA4_HUMAN	SAA4	15 kDa		unknown	7	8	5	37	47	28
163	TRUE	Empty	Immunoglobulin kappa variable 2-29 OS=Homo sapiens GN=IGKV2-29 PE=3 SV=2	KV229_HUMAN	IGKV2-29	13 kDa	TRUE	unknown	23	25	40	27	23	18
164	TRUE	Empty	Immunoglobulin kappa variable 3-15 OS=Homo sapiens GN=IGKV3-15 PE=1 SV=2	KV315_HUMAN	IGKV3-15	12 kDa	TRUE	unknown	20	19	25	12	19	16
165	TRUE	Empty	Actin, cytoplasmic 1 OS=Homo sapiens GN=ACTB PE=1 SV=1	ACTB_HUMAN	ACTB	42 kDa	TRUE	unknown	25	24	28	7	6	9
166	TRUE	Empty	A disintegrin and metalloproteinase with thrombospondin motifs 13 OS=Homo sapiens GN=ADAMTS13 PE=1 SV=1	ATS13_HUMAN	ADAMTS13	154 kDa		unknown	0	2	7	13	3	13
167	TRUE	Empty	Coagulation factor IX OS=Homo sapiens GN=F9 PE=1 SV=2	FA9_HUMAN	F9	52 kDa		unknown	3	14	10	0	13	16
168	TRUE	Empty	Thrombospondin-2 OS=Homo sapiens GN=THBS2 PE=1 SV=2	TSP2_HUMAN	THBS2	130 kDa	TRUE	unknown	0	2	0	6	1	0
169	TRUE	Empty	Serum amyloid A-1 protein OS=Homo sapiens GN=SAA1 PE=1 SV=1	SAA1_HUMAN	SAA1	14 kDa	TRUE	unknown	3	6	0	28	49	49
170	TRUE	Empty	Immunoglobulin heavy variable 3-49 OS=Homo sapiens GN=IGHV3-49 PE=1 SV=1	HV349_HUMAN	IGHV3-49	13 kDa	TRUE	unknown	12	26	31	23	15	4
171	TRUE	Empty	Insulin receptor substrate 4 OS=Homo sapiens GN=IRS4 PE=1 SV=1	IRS4_HUMAN	IRS4	134 kDa		unknown	0	0	2	0	0	0
172	TRUE	Empty	Immunoglobulin heavy variable 3-72 OS=Homo sapiens GN=IGHV3-72 PE=3 SV=1	HV372_HUMAN	IGHV3-72	13 kDa	TRUE	unknown	15	13	31	5	14	15
173	TRUE	Empty	Transforming growth factor-beta-induced protein ig-h3 OS=Homo sapiens GN=TGFBI PE=1 SV=1	BGH3_HUMAN	TGFBI	75 kDa		unknown	8	10	11	10	22	11
174	TRUE	Empty	Polymeric immunoglobulin receptor OS=Homo sapiens GN=PIGR PE=1 SV=4	PIGR_HUMAN	PIGR	83 kDa		unknown	8	3	8	29	14	1
175	TRUE	Empty	Keratin, type I cytoskeletal 16 OS=Homo sapiens GN=KRT16 PE=1 SV=4	K1C16_HUMAN	KRT16	51 kDa	TRUE	unknown	7	80	0	5	2	3
176	TRUE	Empty	Immunoglobulin lambda variable 3-10 OS=Homo sapiens GN=IGLV3-10 PE=3 SV=2	LV310_HUMAN	IGLV3-10	12 kDa	TRUE	unknown	29	21	17	32	7	3
177	TRUE	Empty	Immunoglobulin kappa variable 1-8 OS=Homo sapiens GN=IGKV1-8 PE=3 SV=1	KV108_HUMAN	IGKV1-8	13 kDa	TRUE	unknown	20	25	20	13	7	6
178	TRUE	Empty	Immunoglobulin lambda variable 1-47 OS=Homo sapiens GN=IGLV1-47 PE=1 SV=2	LV147_HUMAN	IGLV1-47	12 kDa	TRUE	unknown	22	16	12	25	11	18
179	TRUE	Empty	Immunoglobulin lambda variable 8-61 OS=Homo sapiens GN=IGLV8-61 PE=3 SV=7	LV861_HUMAN	IGLV8-61	13 kDa		unknown	16	23	22	14	18	11
180	TRUE	Empty	Immunoglobulin lambda variable 1-51 OS=Homo sapiens GN=IGLV1-51 PE=1 SV=2	LV151_HUMAN	IGLV1-51	12 kDa	TRUE	unknown	16	15	21	11	8	8
181	TRUE	Empty	Apolipoprotein C-I OS=Homo sapiens GN=APOC1 PE=1 SV=1	APOC1_HUMAN	APOC1	9 kDa		unknown	1	6	5	19	9	12
182	TRUE	Empty	Apolipoprotein F OS=Homo sapiens GN=APOF PE=1 SV=2	APOF_HUMAN	APOF	35 kDa		unknown	20	11	19	20	37	12
183	TRUE	Empty	Coagulation factor X OS=Homo sapiens GN=F10 PE=1 SV=2	FA10_HUMAN	F10	55 kDa		unknown	5	2	5	3	3	7
184	TRUE	Empty	Procollagen C-endopeptidase enhancer 1 OS=Homo sapiens GN=PCOLCE PE=1 SV=2	PCOC1_HUMAN	PCOLCE	48 kDa		unknown	16	15	12	14	9	17
185	TRUE	Empty	Carboxypeptidase N catalytic chain OS=Homo sapiens GN=CPN1 PE=1 SV=1	CBPN_HUMAN	CPN1	52 kDa		unknown	0	14	5	7	12	20
186	TRUE	Empty	Coagulation factor V OS=Homo sapiens GN=F5 PE=1 SV=4	FA5_HUMAN	F5	252 kDa		unknown	9	8	2	4	1	8
187	TRUE	Empty	78 kDa glucose-regulated protein OS=Homo sapiens GN=HSPA5 PE=1 SV=2	GRP78_HUMAN	HSPA5	72 kDa	TRUE	unknown	10	14	13	21	12	13
188	TRUE	Empty	Lysozyme C OS=Homo sapiens GN=LYZ PE=1 SV=1	LYSC_HUMAN	LYZ	17 kDa		unknown	5	1	3	22	17	9
189	TRUE	Empty	Immunoglobulin lambda variable 6-57 OS=Homo sapiens GN=IGLV6-57 PE=1 SV=2	LV657_HUMAN	IGLV6-57	13 kDa		unknown	6	17	22	12	40	6
190	TRUE	Empty	Immunoglobulin lambda variable 2-11 OS=Homo sapiens GN=IGLV2-11 PE=1 SV=2	LV211_HUMAN	IGLV2-11	13 kDa	TRUE	unknown	7	14	25	5	9	4
191	TRUE	Empty	E3 ubiquitin-protein ligase RNF19A OS=Homo sapiens GN=RNF19A PE=1 SV=3	RN19A_HUMAN	RNF19A	91 kDa	TRUE	unknown	0	0	0	2	1	1
192	TRUE	Empty	Immunoglobulin heavy variable 1-8 OS=Homo sapiens GN=IGHV1-8 PE=3 SV=1	HV108_HUMAN	IGHV1-8	13 kDa	TRUE	unknown	18	14	14	11	12	5
193	TRUE	Empty	Proteoglycan 4 OS=Homo sapiens GN=PRG4 PE=1 SV=2	PRG4_HUMAN	PRG4	151 kDa		unknown	7	8	7	4	1	15
194	TRUE	Empty	Papilin OS=Homo sapiens GN=PAPLN PE=2 SV=4	PPN_HUMAN	PAPLN	138 kDa		unknown	0	1	2	0	11	2
195	TRUE	Empty	Corticosteroid-binding globulin OS=Homo sapiens GN=SERPINA6 PE=1 SV=1	CBG_HUMAN	SERPINA6	45 kDa	TRUE	unknown	14	21	17	20	6	19
196	TRUE	Empty	Immunoglobulin lambda variable 1-44 OS=Homo sapiens GN=IGLV1-44 PE=1 SV=2	LV144_HUMAN	IGLV1-44	12 kDa	TRUE	unknown	12	10	19	12	11	5
197	TRUE	Empty	Apolipoprotein C-IV OS=Homo sapiens GN=APOC4 PE=1 SV=1	APOC4_HUMAN	APOC4	15 kDa		unknown	3	7	3	3	10	15
198	TRUE	Empty	Phospholipid transfer protein OS=Homo sapiens GN=PLTP PE=1 SV=1	PLTP_HUMAN	PLTP	55 kDa		unknown	8	9	7	47	9	7
199	TRUE	Empty	Immunoglobulin kappa variable 1-17 OS=Homo sapiens GN=IGKV1-17 PE=1 SV=2	KV117_HUMAN	IGKV1-17	13 kDa	TRUE	unknown	8	11	9	7	12	9
200	TRUE	Empty	Monocyte differentiation antigen CD14 OS=Homo sapiens GN=CD14 PE=1 SV=2	CD14_HUMAN	CD14	40 kDa		unknown	9	13	15	23	18	10
201	TRUE	Empty	Peroxidasin homolog OS=Homo sapiens GN=PXDN PE=1 SV=2	PXDN_HUMAN	PXDN	165 kDa		unknown	0	1	0	1	1	3
202	TRUE	Empty	Tetranectin OS=Homo sapiens GN=CLEC3B PE=1 SV=3	TETN_HUMAN	CLEC3B	23 kDa		unknown	14	11	26	10	8	8
203	TRUE	Empty	Keratin, type II cytoskeletal 5 OS=Homo sapiens GN=KRT5 PE=1 SV=3	K2C5_HUMAN	KRT5	62 kDa	TRUE	unknown	3	45	1	1	0	5
204	TRUE	Empty	Neuropilin-1 OS=Homo sapiens GN=NRP1 PE=1 SV=3	NRP1_HUMAN	NRP1	103 kDa		unknown	5	0	3	10	2	7
205	TRUE	Empty	Bone morphogenetic protein 1 OS=Homo sapiens GN=BMP1 PE=1 SV=2	BMP1_HUMAN	BMP1	111 kDa	TRUE	unknown	0	1	2	0	4	7
206	TRUE	Empty	Keratin, type I cytoskeletal 14 OS=Homo sapiens GN=KRT14 PE=1 SV=4	K1C14_HUMAN	KRT14	52 kDa	TRUE	unknown	8	39	1	4	3	5
207	TRUE	Empty	Nidogen-1 OS=Homo sapiens GN=NID1 PE=1 SV=3	NID1_HUMAN	NID1	136 kDa		unknown	6	3	4	3	6	7
208	TRUE	Empty	Neurofibromin OS=Homo sapiens GN=NF1 PE=1 SV=2	NF1_HUMAN	NF1	319 kDa		unknown	2	2	0	1	0	2
209	TRUE	Empty	Talin-1 OS=Homo sapiens GN=TLN1 PE=1 SV=3	TLN1_HUMAN	TLN1	270 kDa	TRUE	unknown	1	8	4	0	2	0
210	TRUE	Empty	Cathelicidin antimicrobial peptide OS=Homo sapiens GN=CAMP PE=1 SV=1	CAMP_HUMAN	CAMP	19 kDa		unknown	2	5	0	20	16	13
211	TRUE	Empty	Thyroxine-binding globulin OS=Homo sapiens GN=SERPINA7 PE=1 SV=2	THBG_HUMAN	SERPINA7	46 kDa	TRUE	unknown	4	12	13	5	4	7
212	TRUE	Empty	Immunoglobulin lambda variable 2-18 OS=Homo sapiens GN=IGLV2-18 PE=3 SV=2	LV218_HUMAN	IGLV2-18	12 kDa		unknown	14	16	22	7	11	7
213	TRUE	Empty	Immunoglobulin heavy variable 1-3 OS=Homo sapiens GN=IGHV1-3 PE=3 SV=1	HV103_HUMAN	IGHV1-3	13 kDa	TRUE	unknown	12	0	29	0	15	10
214	TRUE	Empty	Immunoglobulin lambda variable 2-14 OS=Homo sapiens GN=IGLV2-14 PE=1 SV=2	LV214_HUMAN	IGLV2-14	13 kDa	TRUE	unknown	9	16	0	16	20	0
215	TRUE	Empty	Carboxypeptidase B2 OS=Homo sapiens GN=CPB2 PE=1 SV=2	CBPB2_HUMAN	CPB2	48 kDa		unknown	4	15	7	2	10	17
216	TRUE	Empty	Immunoglobulin lambda variable 3-19 OS=Homo sapiens GN=IGLV3-19 PE=1 SV=2	LV319_HUMAN	IGLV3-19	12 kDa		unknown	16	4	7	10	20	2
217	TRUE	Empty	Proline-rich transmembrane protein 3 OS=Homo sapiens GN=PRRT3 PE=1 SV=3	PRRT3_HUMAN	PRRT3	102 kDa		unknown	2	1	0	1	1	2
218	TRUE	Empty	Sex hormone-binding globulin OS=Homo sapiens GN=SHBG PE=1 SV=2	SHBG_HUMAN	SHBG	44 kDa		unknown	5	6	22	9	4	3
219	TRUE	Empty	Cholecystokinin receptor type A OS=Homo sapiens GN=CCKAR PE=1 SV=1	CCKAR_HUMAN-DECOY		?	TRUE	unknown	1	0	3	0	1	1
220	TRUE	Empty	Immunoglobulin kappa variable 1-16 OS=Homo sapiens GN=IGKV1-16 PE=1 SV=2	KV116_HUMAN	IGKV1-16	13 kDa	TRUE	unknown	14	12	13	11	9	5
221	TRUE	Empty	Sulfhydryl oxidase 1 OS=Homo sapiens GN=QSOX1 PE=1 SV=3	QSOX1_HUMAN	QSOX1	83 kDa		unknown	3	9	8	17	8	9
222	TRUE	Empty	Immunoglobulin kappa variable 2-24 OS=Homo sapiens GN=IGKV2-24 PE=3 SV=1	KV224_HUMAN	IGKV2-24	13 kDa	TRUE	unknown	15	16	6	11	15	11
223	TRUE	Empty	Immunoglobulin lambda-like polypeptide 1 OS=Homo sapiens GN=IGLL1 PE=1 SV=1	IGLL1_HUMAN	IGLL1	23 kDa	TRUE	unknown	8	5	7	5	7	4
224	TRUE	Empty	Metal transporter CNNM3 OS=Homo sapiens GN=CNNM3 PE=1 SV=1	CNNM3_HUMAN	CNNM3	76 kDa		unknown	1	1	0	1	2	4
225	TRUE	Empty	Glutathione peroxidase 3 OS=Homo sapiens GN=GPX3 PE=1 SV=2	GPX3_HUMAN	GPX3	26 kDa		unknown	12	15	10	4	10	9
226	TRUE	Empty	Coagulation factor XI OS=Homo sapiens GN=F11 PE=1 SV=1	FA11_HUMAN	F11	70 kDa	TRUE	unknown	8	2	14	0	12	12
227	TRUE	Empty	Filamin-B OS=Homo sapiens GN=FLNB PE=1 SV=2	FLNB_HUMAN	FLNB	278 kDa	TRUE	unknown	0	0	0	2	0	1
228	TRUE	Empty	Selenoprotein P OS=Homo sapiens GN=SELENOP PE=1 SV=3	SEPP1_HUMAN	SELENOP	43 kDa		unknown	10	9	7	3	2	13
229	TRUE	Empty	Complement factor D OS=Homo sapiens GN=CFD PE=1 SV=5	CFAD_HUMAN	CFD	27 kDa		unknown	0	3	4	13	19	8
230	TRUE	Empty	Mannose-binding protein C OS=Homo sapiens GN=MBL2 PE=1 SV=2	MBL2_HUMAN	MBL2	26 kDa		unknown	22	0	3	14	3	11
231	TRUE	Empty	Scavenger receptor cysteine-rich type 1 protein M130 OS=Homo sapiens GN=CD163 PE=1 SV=2	C163A_HUMAN	CD163	125 kDa		unknown	0	0	0	4	0	0
232	TRUE	Empty	Angiopoietin-related protein 6 OS=Homo sapiens GN=ANGPTL6 PE=1 SV=1	ANGL6_HUMAN	ANGPTL6	52 kDa	TRUE	unknown	11	6	13	0	8	11
233	TRUE	Empty	Coagulation factor VII OS=Homo sapiens GN=F7 PE=1 SV=1	FA7_HUMAN	F7	52 kDa		unknown	2	10	3	0	3	11
234	TRUE	Empty	Biotinidase OS=Homo sapiens GN=BTD PE=1 SV=2	BTD_HUMAN	BTD	61 kDa		unknown	9	11	11	8	0	7
235	TRUE	Empty	HLA class I histocompatibility antigen, alpha chain E OS=Homo sapiens GN=HLA-E PE=1 SV=3	HLAE_HUMAN-DECOY		?	TRUE	unknown	1	0	0	1	2	3
236	TRUE	Empty	Vinculin OS=Homo sapiens GN=VCL PE=1 SV=4	VINC_HUMAN	VCL	124 kDa		unknown	2	8	9	0	5	5
237	TRUE	Empty	Proprotein convertase subtilisin/kexin type 9 OS=Homo sapiens GN=PCSK9 PE=1 SV=3	PCSK9_HUMAN	PCSK9	74 kDa		unknown	2	5	1	13	27	0
238	TRUE	Empty	Protein Z-dependent protease inhibitor OS=Homo sapiens GN=SERPINA10 PE=1 SV=1	ZPI_HUMAN	SERPINA10	51 kDa		unknown	0	3	3	2	4	12
239	TRUE	Empty	Keratin, type II cytoskeletal 6B OS=Homo sapiens GN=KRT6B PE=1 SV=5	K2C6B_HUMAN	KRT6B	60 kDa	TRUE	unknown	0	37	0	1	0	0
240	TRUE	Empty	Trypsin-1 OS=Homo sapiens GN=PRSS1 PE=1 SV=1	TRY1_HUMAN	PRSS1	27 kDa		unknown	5	6	8	10	7	7
241	TRUE	Empty	Cartilage intermediate layer protein 1 OS=Homo sapiens GN=CILP PE=1 SV=4	CILP1_HUMAN	CILP	133 kDa		unknown	3	1	0	0	0	6
242	TRUE	Empty	Collectin-10 OS=Homo sapiens GN=COLEC10 PE=1 SV=2	COL10_HUMAN	COLEC10	31 kDa		unknown	8	3	15	3	3	7
243	TRUE	Empty	Immunoglobulin heavy constant delta OS=Homo sapiens GN=IGHD PE=1 SV=3	IGHD_HUMAN	IGHD	42 kDa		unknown	0	1	0	7	28	13
244	TRUE	Empty	Ficolin-2 OS=Homo sapiens GN=FCN2 PE=1 SV=2	FCN2_HUMAN	FCN2	34 kDa	TRUE	unknown	5	10	6	0	10	6
245	TRUE	Empty	Hepatocyte growth factor activator OS=Homo sapiens GN=HGFAC PE=1 SV=1	HGFA_HUMAN	HGFAC	71 kDa		unknown	7	5	7	2	3	5
246	TRUE	Empty	Beta-2-microglobulin OS=Homo sapiens GN=B2M PE=1 SV=1	B2MG_HUMAN	B2M	14 kDa		unknown	1	6	4	22	9	8
247	TRUE	Empty	Ribonuclease 4 OS=Homo sapiens GN=RNASE4 PE=1 SV=3	RNAS4_HUMAN	RNASE4	17 kDa		unknown	2	5	4	6	13	11
248	TRUE	Empty	Immunoglobulin heavy variable 3-64 OS=Homo sapiens GN=IGHV3-64 PE=3 SV=1	HV364_HUMAN	IGHV3-64	13 kDa	TRUE	unknown	6	1	15	9	12	0
249	TRUE	Empty	Vitamin K-dependent protein C OS=Homo sapiens GN=PROC PE=1 SV=1	PROC_HUMAN	PROC	52 kDa	TRUE	unknown	2	12	3	0	4	7
250	TRUE	Empty	Prenylcysteine oxidase 1 OS=Homo sapiens GN=PCYOX1 PE=1 SV=3	PCYOX_HUMAN	PCYOX1	57 kDa		unknown	2	7	5	4	14	7
251	TRUE	Empty	Immunoglobulin lambda variable 1-40 OS=Homo sapiens GN=IGLV1-40 PE=1 SV=2	LV140_HUMAN	IGLV1-40	12 kDa	TRUE	unknown	12	2	11	8	6	4
252	TRUE	Empty	Calreticulin OS=Homo sapiens GN=CALR PE=1 SV=1	CALR_HUMAN	CALR	48 kDa		unknown	0	1	0	1	3	2
253	TRUE	Empty	Immunoglobulin heavy variable 3-66 OS=Homo sapiens GN=IGHV3-66 PE=3 SV=1	HV366_HUMAN	IGHV3-66	13 kDa	TRUE	unknown	4	2	10	7	6	3
254	TRUE	Empty	Adiponectin OS=Homo sapiens GN=ADIPOQ PE=1 SV=1	ADIPO_HUMAN	ADIPOQ	26 kDa		unknown	1	11	2	2	5	1
255	TRUE	Empty	V-set and immunoglobulin domain-containing protein 4 OS=Homo sapiens GN=VSIG4 PE=1 SV=1	VSIG4_HUMAN	VSIG4	44 kDa		unknown	0	0	0	25	5	0
256	TRUE	Empty	Immunoglobulin heavy variable 3-11 OS=Homo sapiens GN=IGHV3-11 PE=1 SV=2	HV311_HUMAN	IGHV3-11	13 kDa	TRUE	unknown	8	6	8	6	7	2
257	TRUE	Empty	Immunoglobulin kappa variable 1D-16 (Fragment) OS=Homo sapiens GN=IGKV1D-16 PE=3 SV=2	KVD16_HUMAN	IGKV1D-16	13 kDa	TRUE	unknown	10	8	6	6	7	5
258	TRUE	Empty	Serine protease HTRA1 OS=Homo sapiens GN=HTRA1 PE=1 SV=1	HTRA1_HUMAN	HTRA1	51 kDa		unknown	0	1	1	0	1	7
259	TRUE	Empty	Immunoglobulin heavy variable 1-2 OS=Homo sapiens GN=IGHV1-2 PE=1 SV=2	HV102_HUMAN	IGHV1-2	13 kDa	TRUE	unknown	3	9	4	7	7	0
260	TRUE	Empty	Cholinesterase OS=Homo sapiens GN=BCHE PE=1 SV=1	CHLE_HUMAN	BCHE	68 kDa		unknown	5	1	3	0	0	1
261	TRUE	Empty	Immunoglobulin heavy variable 3-73 OS=Homo sapiens GN=IGHV3-73 PE=3 SV=1	HV373_HUMAN	IGHV3-73	13 kDa	TRUE	unknown	4	4	17	0	2	0
262	TRUE	Empty	Platelet-activating factor acetylhydrolase OS=Homo sapiens GN=PLA2G7 PE=1 SV=1	PAFA_HUMAN	PLA2G7	50 kDa		unknown	2	0	1	10	10	0
263	TRUE	Empty	Immunoglobulin kappa variable 6D-21 OS=Homo sapiens GN=IGKV6D-21 PE=3 SV=1	KVD21_HUMAN	IGKV6D-21	12 kDa	TRUE	unknown	4	11	16	3	2	3
264	TRUE	Empty	Phosphatidylinositol-glycan-specific phospholipase D OS=Homo sapiens GN=GPLD1 PE=1 SV=3	PHLD_HUMAN	GPLD1	92 kDa		unknown	9	2	5	4	1	0
265	TRUE	Empty	b(0,+)-type amino acid transporter 1 OS=Homo sapiens GN=SLC7A9 PE=1 SV=1	BAT1_HUMAN	SLC7A9	53 kDa		unknown	2	0	0	0	0	0
266	TRUE	Empty	Vitamin K-dependent protein Z OS=Homo sapiens GN=PROZ PE=1 SV=2	PROZ_HUMAN	PROZ	45 kDa		unknown	1	2	0	0	0	5
267	TRUE	Empty	Keratin, type I cytoskeletal 17 OS=Homo sapiens GN=KRT17 PE=1 SV=2	K1C17_HUMAN	KRT17	48 kDa	TRUE	unknown	1	28	0	1	0	0
268	TRUE	Empty	Fetuin-B OS=Homo sapiens GN=FETUB PE=1 SV=2	FETUB_HUMAN	FETUB	42 kDa		unknown	2	4	8	2	2	5
269	TRUE	Empty	C-C chemokine receptor type 10 OS=Homo sapiens GN=CCR10 PE=1 SV=3	CCR10_HUMAN-DECOY		?		unknown	2	4	1	3	1	3
270	TRUE	Empty	Immunoglobulin lambda variable 9-49 OS=Homo sapiens GN=IGLV9-49 PE=1 SV=1	LV949_HUMAN	IGLV9-49	13 kDa		unknown	0	4	8	7	2	4
271	TRUE	Empty	Cystatin-C OS=Homo sapiens GN=CST3 PE=1 SV=1	CYTC_HUMAN	CST3	16 kDa		unknown	1	1	4	6	4	2
272	TRUE	Empty	Adipocyte plasma membrane-associated protein OS=Homo sapiens GN=APMAP PE=1 SV=2	APMAP_HUMAN	APMAP	46 kDa		unknown	0	0	0	2	13	2
273	TRUE	Empty	Protein disulfide-isomerase A3 OS=Homo sapiens GN=PDIA3 PE=1 SV=4	PDIA3_HUMAN	PDIA3	57 kDa		unknown	1	1	3	0	6	2
274	TRUE	Empty	Immunoglobulin lambda variable 7-43 OS=Homo sapiens GN=IGLV7-43 PE=3 SV=2	LV743_HUMAN	IGLV7-43	12 kDa	TRUE	unknown	5	6	7	3	4	1
275	TRUE	Empty	Insulin-like growth factor-binding protein 2 OS=Homo sapiens GN=IGFBP2 PE=1 SV=2	IBP2_HUMAN	IGFBP2	35 kDa		unknown	0	1	0	4	6	0
276	TRUE	Empty	Immunoglobulin kappa variable 2-28 OS=Homo sapiens GN=IGKV2-28 PE=3 SV=1	KV228_HUMAN	IGKV2-28	13 kDa	TRUE	unknown	4	3	5	7	1	1
277	TRUE	Empty	Immunoglobulin heavy variable 3-30-3 OS=Homo sapiens GN=IGHV3-30-3 PE=3 SV=1	HVC33_HUMAN	IGHV3-30-3	13 kDa	TRUE	unknown	8	7	4	1	1	1
278	TRUE	Empty	Cartilage acidic protein 1 OS=Homo sapiens GN=CRTAC1 PE=1 SV=2	CRAC1_HUMAN	CRTAC1	71 kDa		unknown	3	1	4	3	0	3
279	TRUE	Empty	Immunoglobulin heavy variable 1-24 OS=Homo sapiens GN=IGHV1-24 PE=3 SV=1	HV124_HUMAN	IGHV1-24	13 kDa	TRUE	unknown	7	4	3	3	9	0
280	TRUE	Empty	Cadherin-related family member 2 OS=Homo sapiens GN=CDHR2 PE=1 SV=2	CDHR2_HUMAN	CDHR2	142 kDa		unknown	0	0	0	14	0	0
281	TRUE	Empty	Low affinity immunoglobulin gamma Fc region receptor II-a OS=Homo sapiens GN=FCGR2A PE=1 SV=4	FCG2A_HUMAN	FCGR2A	35 kDa	TRUE	unknown	0	0	0	3	0	0
282	TRUE	Empty	Immunoglobulin lambda variable 3-27 OS=Homo sapiens GN=IGLV3-27 PE=1 SV=2	LV327_HUMAN	IGLV3-27	12 kDa	TRUE	unknown	4	5	5	6	3	0
283	TRUE	Empty	WNT1-inducible-signaling pathway protein 2 OS=Homo sapiens GN=WISP2 PE=1 SV=1	WISP2_HUMAN	WISP2	27 kDa		unknown	0	6	2	4	8	1
284	TRUE	Empty	Immunoglobulin heavy variable 3-20 OS=Homo sapiens GN=IGHV3-20 PE=3 SV=2	HV320_HUMAN	IGHV3-20	13 kDa	TRUE	unknown	2	0	2	2	16	0
285	TRUE	Empty	Neuropilin-2 OS=Homo sapiens GN=NRP2 PE=1 SV=2	NRP2_HUMAN	NRP2	105 kDa		unknown	0	0	1	0	3	0
286	TRUE	Empty	Angiogenin OS=Homo sapiens GN=ANG PE=1 SV=1	ANGI_HUMAN	ANG	17 kDa		unknown	2	6	2	5	6	2
287	TRUE	Empty	Immunoglobulin kappa variable 2D-30 OS=Homo sapiens GN=IGKV2D-30 PE=3 SV=1	KVD30_HUMAN	IGKV2D-30	13 kDa	TRUE	unknown	4	7	8	3	2	2
288	TRUE	Empty	Transmembrane protein 9B OS=Homo sapiens GN=TMEM9B PE=1 SV=1	TMM9B_HUMAN	TMEM9B	23 kDa	TRUE	unknown	0	0	0	0	1	2
289	TRUE	Empty	Immunoglobulin lambda variable 3-1 OS=Homo sapiens GN=IGLV3-1 PE=1 SV=2	LV301_HUMAN	IGLV3-1	12 kDa	TRUE	unknown	4	7	4	6	1	0
290	TRUE	Empty	Angiopoietin-related protein 3 OS=Homo sapiens GN=ANGPTL3 PE=1 SV=1	ANGL3_HUMAN	ANGPTL3	54 kDa		unknown	0	0	4	0	0	0
291	TRUE	Empty	Immunoglobulin kappa variable 1-5 OS=Homo sapiens GN=IGKV1-5 PE=1 SV=2	KV105_HUMAN	IGKV1-5	13 kDa	TRUE	unknown	7	0	2	0	5	0
292	TRUE	Empty	Chitinase-3-like protein 1 OS=Homo sapiens GN=CHI3L1 PE=1 SV=2	CH3L1_HUMAN	CHI3L1	43 kDa		unknown	0	0	0	11	0	0
293	TRUE	Empty	Aminopeptidase N OS=Homo sapiens GN=ANPEP PE=1 SV=4	AMPN_HUMAN	ANPEP	110 kDa		unknown	0	0	0	4	0	0
294	TRUE	Empty	Dermcidin OS=Homo sapiens GN=DCD PE=1 SV=2	DCD_HUMAN	DCD	11 kDa		unknown	4	4	3	4	4	4
295	TRUE	Empty	Fermitin family homolog 3 OS=Homo sapiens GN=FERMT3 PE=1 SV=1	URP2_HUMAN	FERMT3	76 kDa		unknown	2	6	2	0	0	1
296	TRUE	Empty	Pulmonary surfactant-associated protein B OS=Homo sapiens GN=SFTPB PE=1 SV=3	PSPB_HUMAN	SFTPB	42 kDa		unknown	0	0	0	10	0	0
297	TRUE	Empty	Beta-Ala-His dipeptidase OS=Homo sapiens GN=CNDP1 PE=1 SV=4	CNDP1_HUMAN	CNDP1	57 kDa		unknown	0	6	5	0	0	6
298	TRUE	Empty	Cell surface glycoprotein MUC18 OS=Homo sapiens GN=MCAM PE=1 SV=2	MUC18_HUMAN	MCAM	72 kDa		unknown	0	0	0	6	0	0
299	TRUE	Empty	Apolipoprotein A-V OS=Homo sapiens GN=APOA5 PE=1 SV=1	APOA5_HUMAN	APOA5	41 kDa		unknown	0	2	0	3	0	11
300	TRUE	Empty	Junction plakoglobin OS=Homo sapiens GN=JUP PE=1 SV=3	PLAK_HUMAN	JUP	82 kDa		unknown	0	4	0	0	0	0
301	TRUE	Empty	Immunoglobulin kappa variable 1-13 OS=Homo sapiens GN=IGKV1-13 PE=3 SV=1	KV113_HUMAN	IGKV1-13	13 kDa	TRUE	unknown	4	1	4	9	2	0
302	TRUE	Empty	Keratin, type II cytoskeletal 6A OS=Homo sapiens GN=KRT6A PE=1 SV=3	K2C6A_HUMAN	KRT6A	60 kDa	TRUE	unknown	0	16	0	2	0	0
303	TRUE	Empty	Tropomyosin alpha-4 chain OS=Homo sapiens GN=TPM4 PE=1 SV=3	TPM4_HUMAN	TPM4	29 kDa	TRUE	unknown	0	5	3	0	0	0
304	TRUE	Empty	Transmembrane protein 151B OS=Homo sapiens GN=TMEM151B PE=2 SV=2	T151B_HUMAN	TMEM151B	62 kDa	TRUE	unknown	0	0	0	0	0	2
305	TRUE	Empty	Immunoglobulin heavy variable 7-4-1 OS=Homo sapiens GN=IGHV7-4-1 PE=3 SV=1	HV741_HUMAN	IGHV7-4-1	13 kDa	TRUE	unknown	5	0	0	0	0	3
306	TRUE	Empty	Platelet basic protein OS=Homo sapiens GN=PPBP PE=1 SV=3	CXCL7_HUMAN	PPBP	14 kDa		unknown	2	7	3	2	0	0
307	TRUE	Empty	Bone marrow proteoglycan OS=Homo sapiens GN=PRG2 PE=1 SV=2	PRG2_HUMAN	PRG2	25 kDa		unknown	0	2	0	0	2	3
308	TRUE	Empty	Insulin-like growth factor-binding protein 4 OS=Homo sapiens GN=IGFBP4 PE=1 SV=2	IBP4_HUMAN	IGFBP4	28 kDa		unknown	0	0	0	2	6	2
309	TRUE	Empty	Immunoglobulin lambda variable 4-69 OS=Homo sapiens GN=IGLV4-69 PE=1 SV=1	LV469_HUMAN	IGLV4-69	13 kDa		unknown	0	1	6	0	0	0
310	TRUE	Empty	Trans-Golgi network integral membrane protein 2 OS=Homo sapiens GN=TGOLN2 PE=1 SV=2	TGON2_HUMAN	TGOLN2	51 kDa		unknown	0	0	0	4	0	0
311	TRUE	Empty	Immunoglobulin heavy variable 1-69D OS=Homo sapiens GN=IGHV1-69D PE=3 SV=1	HV69D_HUMAN	IGHV1-69D	13 kDa	TRUE	unknown	0	0	4	0	3	1
312	TRUE	Empty	Vascular cell adhesion protein 1 OS=Homo sapiens GN=VCAM1 PE=1 SV=1	VCAM1_HUMAN	VCAM1	81 kDa		unknown	0	0	0	7	0	0
313	TRUE	Empty	C-C motif chemokine 14 OS=Homo sapiens GN=CCL14 PE=1 SV=1	CCL14_HUMAN	CCL14	11 kDa		unknown	0	0	0	0	2	0
END OF FILE
