# Supplementary material for: Proteomic Profiles of Exosomes of Septic Patients Presenting to the Emergency Department Compared to Healthy Controls
Source: J Clin Med. 2020 Sep 11;9(9):2930. doi: 10.3390/jcm9092930 (PMC7564089; doi:10.3390/jcm9092930)
Supplement: Supplementary file 1 [file jcm-09-02930-s001.zip › JCM_Supplemental Data/S5_Supplemental_TableS5_Batch2proteins.xlsx]

## Sheet: Samples Report for 2021_Morris_
									Exclusive Spectrum Count
									Patient				Control
#	Visible?	Starred?	Identified Proteins (414)	Accession Number	Alternate ID	Molecular Weight	Protein Grouping Ambiguity	Taxonomy	2021_1	2021_2	2021_24	2021_46	Cont	Cont
1	TRUE	Empty	Apolipoprotein B-100 OS=Homo sapiens GN=APOB PE=1 SV=2	APOB_HUMAN	APOB	516 kDa	TRUE	unknown	4209	3602	3266	4687	6854	7126
2	TRUE	Empty	Fibrinogen beta chain OS=Homo sapiens GN=FGB PE=1 SV=2	FIBB_HUMAN	FGB	56 kDa		unknown	5002	4257	5305	2505	3924	4934
3	TRUE	Empty	Fibrinogen gamma chain OS=Homo sapiens GN=FGG PE=1 SV=3	FIBG_HUMAN	FGG	52 kDa		unknown	3859	2999	3674	1602	2646	3330
4	TRUE	Empty	Fibrinogen alpha chain OS=Homo sapiens GN=FGA PE=1 SV=2	FIBA_HUMAN	FGA	95 kDa	TRUE	unknown	2867	2663	3308	1469	2610	2837
5	TRUE	Empty	Complement C3 OS=Homo sapiens GN=C3 PE=1 SV=2	CO3_HUMAN	C3	187 kDa	TRUE	unknown	2713	3535	3629	3572	3059	3051
6	TRUE	Empty	Fibronectin OS=Homo sapiens GN=FN1 PE=1 SV=4	FINC_HUMAN	FN1	263 kDa		unknown	2842	1698	1781	1263	2205	3020
7	TRUE	Empty	Alpha-2-macroglobulin OS=Homo sapiens GN=A2M PE=1 SV=3	A2MG_HUMAN	A2M	163 kDa	TRUE	unknown	2512	1686	2631	2505	738	917
8	TRUE	Empty	Serum albumin OS=Homo sapiens GN=ALB PE=1 SV=2	ALBU_HUMAN	ALB	69 kDa		unknown	2135	1446	1385	1455	1889	2083
9	TRUE	Empty	Immunoglobulin heavy constant gamma 1 OS=Homo sapiens GN=IGHG1 PE=1 SV=1	IGHG1_HUMAN	IGHG1	36 kDa	TRUE	unknown	1152	1429	1512	1564	1053	813
10	TRUE	Empty	Complement C4-A OS=Homo sapiens GN=C4A PE=1 SV=2	CO4A_HUMAN	C4A	193 kDa	TRUE	unknown	1087	908	1292	624	1212	1416
11	TRUE	Empty	C4b-binding protein alpha chain OS=Homo sapiens GN=C4BPA PE=1 SV=2	C4BPA_HUMAN	C4BPA	67 kDa		unknown	1184	715	976	546	1051	1257
12	TRUE	Empty	Complement factor H OS=Homo sapiens GN=CFH PE=1 SV=4	CFAH_HUMAN	CFH	139 kDa	TRUE	unknown	783	1024	933	1089	740	790
13	TRUE	Empty	Immunoglobulin heavy constant mu OS=Homo sapiens GN=IGHM PE=1 SV=4	IGHM_HUMAN	IGHM	49 kDa	TRUE	unknown	960	823	851	954	654	667
14	TRUE	Empty	Complement C5 OS=Homo sapiens GN=C5 PE=1 SV=4	CO5_HUMAN	C5	188 kDa		unknown	526	596	874	581	625	835
15	TRUE	Empty	Immunoglobulin kappa constant OS=Homo sapiens GN=IGKC PE=1 SV=2	IGKC_HUMAN	IGKC	12 kDa		unknown	889	920	1100	1001	517	483
16	TRUE	Empty	von Willebrand factor OS=Homo sapiens GN=VWF PE=1 SV=4	VWF_HUMAN	VWF	309 kDa		unknown	909	569	756	353	547	485
17	TRUE	Empty	Immunoglobulin heavy constant gamma 2 OS=Homo sapiens GN=IGHG2 PE=1 SV=2	IGHG2_HUMAN	IGHG2	36 kDa	TRUE	unknown	383	495	873	411	487	501
18	TRUE	Empty	Plasminogen OS=Homo sapiens GN=PLG PE=1 SV=2	PLMN_HUMAN	PLG	91 kDa	TRUE	unknown	435	535	410	359	513	520
19	TRUE	Empty	Serotransferrin OS=Homo sapiens GN=TF PE=1 SV=3	TRFE_HUMAN	TF	77 kDa	TRUE	unknown	663	284	423	395	481	509
20	TRUE	Empty	Immunoglobulin heavy constant alpha 1 OS=Homo sapiens GN=IGHA1 PE=1 SV=2	IGHA1_HUMAN	IGHA1	38 kDa	TRUE	unknown	453	420	635	293	190	108
21	TRUE	Empty	Vitamin K-dependent protein S OS=Homo sapiens GN=PROS1 PE=1 SV=1	PROS_HUMAN	PROS1	75 kDa		unknown	329	210	305	175	305	363
22	TRUE	Empty	Immunoglobulin heavy constant gamma 3 OS=Homo sapiens GN=IGHG3 PE=1 SV=2	IGHG3_HUMAN	IGHG3	41 kDa	TRUE	unknown	215	257	641	326	218	244
23	TRUE	Empty	Complement C1q subcomponent subunit B OS=Homo sapiens GN=C1QB PE=1 SV=3	C1QB_HUMAN	C1QB	27 kDa		unknown	495	246	281	191	299	378
24	TRUE	Empty	Complement C1q subcomponent subunit A OS=Homo sapiens GN=C1QA PE=1 SV=2	C1QA_HUMAN	C1QA	26 kDa		unknown	428	236	309	104	269	299
25	TRUE	Empty	Immunoglobulin J chain OS=Homo sapiens GN=JCHAIN PE=1 SV=4	IGJ_HUMAN	JCHAIN	18 kDa		unknown	247	269	322	476	214	187
26	TRUE	Empty	Immunoglobulin lambda-like polypeptide 5 OS=Homo sapiens GN=IGLL5 PE=2 SV=2	IGLL5_HUMAN	IGLL5	23 kDa	TRUE	unknown	256	306	357	285	195	223
27	TRUE	Empty	Alpha-1-antitrypsin OS=Homo sapiens GN=SERPINA1 PE=1 SV=3	A1AT_HUMAN	SERPINA1	47 kDa	TRUE	unknown	305	309	222	265	167	203
28	TRUE	Empty	Ceruloplasmin OS=Homo sapiens GN=CP PE=1 SV=1	CERU_HUMAN	CP	122 kDa		unknown	191	265	261	311	189	180
29	TRUE	Empty	Coagulation factor XIII B chain OS=Homo sapiens GN=F13B PE=1 SV=3	F13B_HUMAN	F13B	76 kDa		unknown	361	124	199	151	364	323
30	TRUE	Empty	Coagulation factor XIII A chain OS=Homo sapiens GN=F13A1 PE=1 SV=4	F13A_HUMAN	F13A1	83 kDa	TRUE	unknown	331	134	160	143	350	251
31	TRUE	Empty	CD5 antigen-like OS=Homo sapiens GN=CD5L PE=1 SV=1	CD5L_HUMAN	CD5L	38 kDa		unknown	225	209	168	301	217	193
32	TRUE	Empty	Apolipoprotein E OS=Homo sapiens GN=APOE PE=1 SV=1	APOE_HUMAN	APOE	36 kDa		unknown	211	130	247	190	361	239
33	TRUE	Empty	IgGFc-binding protein OS=Homo sapiens GN=FCGBP PE=1 SV=3	FCGBP_HUMAN	FCGBP	572 kDa		unknown	113	167	447	373	45	13
34	TRUE	Empty	Complement C1r subcomponent OS=Homo sapiens GN=C1R PE=1 SV=2	C1R_HUMAN	C1R	80 kDa	TRUE	unknown	248	144	274	148	78	268
35	TRUE	Empty	Apolipoprotein(a) OS=Homo sapiens GN=LPA PE=1 SV=1	APOA_HUMAN	LPA	501 kDa	TRUE	unknown	46	150	217	83	87	414
36	TRUE	Empty	Apolipoprotein A-I OS=Homo sapiens GN=APOA1 PE=1 SV=1	APOA1_HUMAN	APOA1	31 kDa	TRUE	unknown	176	149	169	161	188	249
37	TRUE	Empty	Immunoglobulin heavy constant gamma 4 OS=Homo sapiens GN=IGHG4 PE=1 SV=1	IGHG4_HUMAN	IGHG4	36 kDa	TRUE	unknown	38	82	354	182	190	27
38	TRUE	Empty	Prothrombin OS=Homo sapiens GN=F2 PE=1 SV=2	THRB_HUMAN	F2	70 kDa		unknown	118	138	209	134	162	160
39	TRUE	Empty	Haptoglobin-related protein OS=Homo sapiens GN=HPR PE=2 SV=2	HPTR_HUMAN	HPR	39 kDa	TRUE	unknown	158	151	139	115	128	190
40	TRUE	Empty	Fibrillin-1 OS=Homo sapiens GN=FBN1 PE=1 SV=3	FBN1_HUMAN	FBN1	312 kDa	TRUE	unknown	33	16	39	33	21	15
41	TRUE	Empty	Complement component C7 OS=Homo sapiens GN=C7 PE=1 SV=2	CO7_HUMAN	C7	94 kDa		unknown	140	151	203	176	81	84
42	TRUE	Empty	Complement component C8 beta chain OS=Homo sapiens GN=C8B PE=1 SV=3	CO8B_HUMAN	C8B	67 kDa		unknown	103	137	205	131	114	79
43	TRUE	Empty	Complement component C6 OS=Homo sapiens GN=C6 PE=1 SV=3	CO6_HUMAN	C6	105 kDa		unknown	61	105	147	119	103	102
44	TRUE	Empty	Prolow-density lipoprotein receptor-related protein 1 OS=Homo sapiens GN=LRP1 PE=1 SV=2	LRP1_HUMAN	LRP1	505 kDa		unknown	3	3	3	7	0	1
45	TRUE	Empty	Inter-alpha-trypsin inhibitor heavy chain H4 OS=Homo sapiens GN=ITIH4 PE=1 SV=4	ITIH4_HUMAN	ITIH4	103 kDa		unknown	74	176	174	128	96	100
46	TRUE	Empty	Vitamin D-binding protein OS=Homo sapiens GN=GC PE=1 SV=1	VTDB_HUMAN	GC	53 kDa		unknown	139	102	122	80	127	113
47	TRUE	Empty	Complement C1s subcomponent OS=Homo sapiens GN=C1S PE=1 SV=1	C1S_HUMAN	C1S	77 kDa	TRUE	unknown	89	70	144	99	63	124
48	TRUE	Empty	C4b-binding protein beta chain OS=Homo sapiens GN=C4BPB PE=1 SV=1	C4BPB_HUMAN	C4BPB	28 kDa	TRUE	unknown	122	90	88	51	79	113
49	TRUE	Empty	Complement component C9 OS=Homo sapiens GN=C9 PE=1 SV=2	CO9_HUMAN	C9	63 kDa	TRUE	unknown	77	114	90	128	86	75
50	TRUE	Empty	Inter-alpha-trypsin inhibitor heavy chain H2 OS=Homo sapiens GN=ITIH2 PE=1 SV=2	ITIH2_HUMAN	ITIH2	106 kDa		unknown	61	66	91	87	126	124
51	TRUE	Empty	Clusterin OS=Homo sapiens GN=CLU PE=1 SV=1	CLUS_HUMAN	CLU	52 kDa		unknown	77	56	123	82	91	61
52	TRUE	Empty	Complement factor I OS=Homo sapiens GN=CFI PE=1 SV=2	CFAI_HUMAN	CFI	66 kDa		unknown	92	62	70	66	126	95
53	TRUE	Empty	Complement factor B OS=Homo sapiens GN=CFB PE=1 SV=2	CFAB_HUMAN	CFB	86 kDa		unknown	89	89	81	75	64	63
54	TRUE	Empty	Complement component C8 alpha chain OS=Homo sapiens GN=C8A PE=1 SV=2	CO8A_HUMAN	C8A	65 kDa		unknown	60	81	126	106	73	60
55	TRUE	Empty	Thrombospondin-4 OS=Homo sapiens GN=THBS4 PE=1 SV=2	TSP4_HUMAN	THBS4	106 kDa	TRUE	unknown	189	28	88	43	80	28
56	TRUE	Empty	Properdin OS=Homo sapiens GN=CFP PE=1 SV=2	PROP_HUMAN	CFP	51 kDa	TRUE	unknown	94	51	81	50	65	111
57	TRUE	Empty	Fibulin-1 OS=Homo sapiens GN=FBLN1 PE=1 SV=4	FBLN1_HUMAN	FBLN1	77 kDa		unknown	78	59	90	97	60	57
58	TRUE	Empty	Hemopexin OS=Homo sapiens GN=HPX PE=1 SV=2	HEMO_HUMAN	HPX	52 kDa		unknown	99	67	69	91	86	78
59	TRUE	Empty	Complement C1q subcomponent subunit C OS=Homo sapiens GN=C1QC PE=1 SV=3	C1QC_HUMAN	C1QC	26 kDa		unknown	97	54	70	44	62	81
60	TRUE	Empty	Alpha-1-antichymotrypsin OS=Homo sapiens GN=SERPINA3 PE=1 SV=2	AACT_HUMAN	SERPINA3	48 kDa		unknown	65	74	69	101	58	65
61	TRUE	Empty	Thrombospondin-1 OS=Homo sapiens GN=THBS1 PE=1 SV=2	TSP1_HUMAN	THBS1	129 kDa	TRUE	unknown	25	10	29	48	116	29
62	TRUE	Empty	Immunoglobulin heavy variable 3-48 OS=Homo sapiens GN=IGHV3-48 PE=1 SV=2	HV348_HUMAN	IGHV3-48	13 kDa	TRUE	unknown	62	45	76	187	29	38
63	TRUE	Empty	Apolipoprotein A-IV OS=Homo sapiens GN=APOA4 PE=1 SV=3	APOA4_HUMAN	APOA4	45 kDa		unknown	57	42	76	42	139	82
64	TRUE	Empty	Immunoglobulin lambda constant 2 OS=Homo sapiens GN=IGLC2 PE=1 SV=1	IGLC2_HUMAN	IGLC2	11 kDa	TRUE	unknown	52	75	75	69	42	66
65	TRUE	Empty	Tenascin OS=Homo sapiens GN=TNC PE=1 SV=3	TENA_HUMAN	TNC	241 kDa		unknown	32	23	94	75	14	14
66	TRUE	Empty	Haptoglobin OS=Homo sapiens GN=HP PE=1 SV=1	HPT_HUMAN	HP	45 kDa	TRUE	unknown	81	61	77	87	22	45
67	TRUE	Empty	Immunoglobulin kappa variable 3-20 OS=Homo sapiens GN=IGKV3-20 PE=1 SV=2	KV320_HUMAN	IGKV3-20	13 kDa	TRUE	unknown	74	105	61	147	33	41
68	TRUE	Empty	Extracellular matrix protein 1 OS=Homo sapiens GN=ECM1 PE=1 SV=2	ECM1_HUMAN	ECM1	61 kDa		unknown	71	42	60	44	41	67
69	TRUE	Empty	Antithrombin-III OS=Homo sapiens GN=SERPINC1 PE=1 SV=1	ANT3_HUMAN	SERPINC1	53 kDa		unknown	64	60	78	35	64	64
70	TRUE	Empty	Vitronectin OS=Homo sapiens GN=VTN PE=1 SV=1	VTNC_HUMAN	VTN	54 kDa		unknown	71	52	46	69	53	63
71	TRUE	Empty	EGF-containing fibulin-like extracellular matrix protein 1 OS=Homo sapiens GN=EFEMP1 PE=1 SV=2	FBLN3_HUMAN	EFEMP1	55 kDa		unknown	43	45	73	61	33	24
72	TRUE	Empty	Alpha-2-HS-glycoprotein OS=Homo sapiens GN=AHSG PE=1 SV=1	FETUA_HUMAN	AHSG	39 kDa		unknown	99	36	38	33	67	66
73	TRUE	Empty	Ficolin-3 OS=Homo sapiens GN=FCN3 PE=1 SV=2	FCN3_HUMAN	FCN3	33 kDa		unknown	99	50	20	41	32	74
74	TRUE	Empty	Hemoglobin subunit beta OS=Homo sapiens GN=HBB PE=1 SV=2	HBB_HUMAN	HBB	16 kDa	TRUE	unknown	87	27	56	29	101	102
75	TRUE	Empty	Inter-alpha-trypsin inhibitor heavy chain H1 OS=Homo sapiens GN=ITIH1 PE=1 SV=3	ITIH1_HUMAN	ITIH1	101 kDa		unknown	35	52	60	59	71	77
76	TRUE	Empty	Hemoglobin subunit alpha OS=Homo sapiens GN=HBA1 PE=1 SV=2	HBA_HUMAN	HBA1	15 kDa		unknown	65	17	40	16	125	107
77	TRUE	Empty	Immunoglobulin heavy variable 3-23 OS=Homo sapiens GN=IGHV3-23 PE=1 SV=2	HV323_HUMAN	IGHV3-23	13 kDa	TRUE	unknown	48	67	40	134	25	36
78	TRUE	Empty	Beta-2-glycoprotein 1 OS=Homo sapiens GN=APOH PE=1 SV=3	APOH_HUMAN	APOH	38 kDa		unknown	28	42	52	61	73	51
79	TRUE	Empty	Immunoglobulin heavy variable 5-51 OS=Homo sapiens GN=IGHV5-51 PE=3 SV=1	HV551_HUMAN	IGHV5-51	13 kDa	TRUE	unknown	65	52	59	129	40	51
80	TRUE	Empty	Kininogen-1 OS=Homo sapiens GN=KNG1 PE=1 SV=2	KNG1_HUMAN	KNG1	72 kDa		unknown	61	45	75	32	35	41
81	TRUE	Empty	Serum paraoxonase/arylesterase 1 OS=Homo sapiens GN=PON1 PE=1 SV=3	PON1_HUMAN	PON1	40 kDa	TRUE	unknown	70	44	45	26	60	70
82	TRUE	Empty	Protein AMBP OS=Homo sapiens GN=AMBP PE=1 SV=1	AMBP_HUMAN	AMBP	39 kDa		unknown	45	44	78	38	51	58
83	TRUE	Empty	Histidine-rich glycoprotein OS=Homo sapiens GN=HRG PE=1 SV=1	HRG_HUMAN	HRG	60 kDa		unknown	39	29	76	43	55	71
84	TRUE	Empty	Apolipoprotein C-II OS=Homo sapiens GN=APOC2 PE=1 SV=1	APOC2_HUMAN	APOC2	11 kDa		unknown	68	52	52	30	61	59
85	TRUE	Empty	Galectin-3-binding protein OS=Homo sapiens GN=LGALS3BP PE=1 SV=1	LG3BP_HUMAN	LGALS3BP	65 kDa		unknown	109	63	62	50	4	9
86	TRUE	Empty	Laminin subunit alpha-2 OS=Homo sapiens GN=LAMA2 PE=1 SV=4	LAMA2_HUMAN	LAMA2	344 kDa		unknown	16	3	18	14	2	1
87	TRUE	Empty	Gelsolin OS=Homo sapiens GN=GSN PE=1 SV=1	GELS_HUMAN	GSN	86 kDa		unknown	55	33	36	36	44	58
88	TRUE	Empty	Apolipoprotein C-III OS=Homo sapiens GN=APOC3 PE=1 SV=1	APOC3_HUMAN	APOC3	11 kDa		unknown	42	33	37	44	105	49
89	TRUE	Empty	Alpha-1B-glycoprotein OS=Homo sapiens GN=A1BG PE=1 SV=4	A1BG_HUMAN	A1BG	54 kDa		unknown	62	51	55	42	53	56
90	TRUE	Empty	Immunoglobulin heavy constant alpha 2 OS=Homo sapiens GN=IGHA2 PE=1 SV=4	IGHA2_HUMAN	IGHA2	37 kDa	TRUE	unknown	43	38	120	30	16	27
91	TRUE	Empty	Apolipoprotein L1 OS=Homo sapiens GN=APOL1 PE=1 SV=5	APOL1_HUMAN	APOL1	44 kDa		unknown	51	36	35	29	44	44
92	TRUE	Empty	Sushi, von Willebrand factor type A, EGF and pentraxin domain-containing protein 1 OS=Homo sapiens GN=SVEP1 PE=1 SV=3	SVEP1_HUMAN	SVEP1	390 kDa		unknown	46	7	37	25	10	3
93	TRUE	Empty	Immunoglobulin heavy variable 4-38-2 OS=Homo sapiens GN=IGHV4-38-2 PE=3 SV=1	HVD82_HUMAN	IGHV4-38-2	13 kDa	TRUE	unknown	29	33	77	70	13	43
94	TRUE	Empty	Cartilage oligomeric matrix protein OS=Homo sapiens GN=COMP PE=1 SV=2	COMP_HUMAN	COMP	83 kDa	TRUE	unknown	49	7	85	30	27	18
95	TRUE	Empty	Apolipoprotein D OS=Homo sapiens GN=APOD PE=1 SV=1	APOD_HUMAN	APOD	21 kDa		unknown	37	33	30	53	80	62
96	TRUE	Empty	Transthyretin OS=Homo sapiens GN=TTR PE=1 SV=1	TTHY_HUMAN	TTR	16 kDa		unknown	38	24	49	25	46	51
97	TRUE	Empty	Basement membrane-specific heparan sulfate proteoglycan core protein OS=Homo sapiens GN=HSPG2 PE=1 SV=4	PGBM_HUMAN	HSPG2	469 kDa		unknown	28	6	18	18	22	12
98	TRUE	Empty	Polymeric immunoglobulin receptor OS=Homo sapiens GN=PIGR PE=1 SV=4	PIGR_HUMAN	PIGR	83 kDa	TRUE	unknown	33	43	79	41	14	10
99	TRUE	Empty	Complement factor H-related protein 5 OS=Homo sapiens GN=CFHR5 PE=1 SV=1	FHR5_HUMAN	CFHR5	64 kDa	TRUE	unknown	12	55	39	32	47	31
100	TRUE	Empty	Apolipoprotein A-II OS=Homo sapiens GN=APOA2 PE=1 SV=1	APOA2_HUMAN	APOA2	11 kDa		unknown	50	44	46	27	49	56
101	TRUE	Empty	Adiponectin OS=Homo sapiens GN=ADIPOQ PE=1 SV=1	ADIPO_HUMAN	ADIPOQ	26 kDa		unknown	2	5	49	78	4	14
102	TRUE	Empty	Alpha-1-acid glycoprotein 1 OS=Homo sapiens GN=ORM1 PE=1 SV=1	A1AG1_HUMAN	ORM1	24 kDa	TRUE	unknown	44	54	53	40	64	36
103	TRUE	Empty	Neurogenic locus notch homolog protein 3 OS=Homo sapiens GN=NOTCH3 PE=1 SV=2	NOTC3_HUMAN	NOTCH3	244 kDa		unknown	3	5	14	5	3	2
104	TRUE	Empty	Neurogenic locus notch homolog protein 2 OS=Homo sapiens GN=NOTCH2 PE=1 SV=3	NOTC2_HUMAN	NOTCH2	265 kDa	TRUE	unknown	2	1	2	4	1	0
105	TRUE	Empty	Hepatocyte growth factor-like protein OS=Homo sapiens GN=MST1 PE=1 SV=2	HGFL_HUMAN	MST1	80 kDa	TRUE	unknown	17	33	44	35	37	21
106	TRUE	Empty	Tenascin-X OS=Homo sapiens GN=TNXB PE=1 SV=4	TENX_HUMAN	TNXB	458 kDa		unknown	14	9	16	21	11	6
107	TRUE	Empty	Complement factor H-related protein 1 OS=Homo sapiens GN=CFHR1 PE=1 SV=2	FHR1_HUMAN	CFHR1	38 kDa	TRUE	unknown	36	7	38	29	51	41
108	TRUE	Empty	Complement component C8 gamma chain OS=Homo sapiens GN=C8G PE=1 SV=3	CO8G_HUMAN	C8G	22 kDa		unknown	32	31	65	40	33	27
109	TRUE	Empty	C-reactive protein OS=Homo sapiens GN=CRP PE=1 SV=1	CRP_HUMAN	CRP	25 kDa		unknown	12	52	38	46	4	3
110	TRUE	Empty	Complement C2 OS=Homo sapiens GN=C2 PE=1 SV=2	CO2_HUMAN	C2	83 kDa		unknown	33	21	38	21	29	14
111	TRUE	Empty	Immunoglobulin lambda variable 3-21 OS=Homo sapiens GN=IGLV3-21 PE=1 SV=2	LV321_HUMAN	IGLV3-21	12 kDa	TRUE	unknown	28	63	58	43	20	22
112	TRUE	Empty	Retinol-binding protein 4 OS=Homo sapiens GN=RBP4 PE=1 SV=3	RET4_HUMAN	RBP4	23 kDa		unknown	15	19	61	11	23	22
113	TRUE	Empty	Hemicentin-1 OS=Homo sapiens GN=HMCN1 PE=1 SV=2	HMCN1_HUMAN	HMCN1	613 kDa		unknown	14	0	6	0	1	2
114	TRUE	Empty	Talin-1 OS=Homo sapiens GN=TLN1 PE=1 SV=3	TLN1_HUMAN	TLN1	270 kDa	TRUE	unknown	3	0	35	5	111	1
115	TRUE	Empty	Laminin subunit gamma-1 OS=Homo sapiens GN=LAMC1 PE=1 SV=3	LAMC1_HUMAN	LAMC1	178 kDa		unknown	17	7	13	15	4	1
116	TRUE	Empty	Complement C4-B OS=Homo sapiens GN=C4B PE=1 SV=2	CO4B_HUMAN	C4B	193 kDa	TRUE	unknown	47	56	44	17	17	44
117	TRUE	Empty	Mannan-binding lectin serine protease 1 OS=Homo sapiens GN=MASP1 PE=1 SV=3	MASP1_HUMAN	MASP1	79 kDa	TRUE	unknown	23	20	16	38	23	30
118	TRUE	Empty	Pigment epithelium-derived factor OS=Homo sapiens GN=SERPINF1 PE=1 SV=4	PEDF_HUMAN	SERPINF1	46 kDa		unknown	33	38	47	39	32	28
119	TRUE	Empty	Coagulation factor VIII OS=Homo sapiens GN=F8 PE=1 SV=1	FA8_HUMAN	F8	267 kDa		unknown	7	7	14	2	9	9
120	TRUE	Empty	Lipopolysaccharide-binding protein OS=Homo sapiens GN=LBP PE=1 SV=3	LBP_HUMAN	LBP	53 kDa		unknown	42	42	33	46	14	22
121	TRUE	Empty	Laminin subunit beta-2 OS=Homo sapiens GN=LAMB2 PE=1 SV=2	LAMB2_HUMAN	LAMB2	196 kDa		unknown	7	0	4	3	1	0
122	TRUE	Empty	N-acetylmuramoyl-L-alanine amidase OS=Homo sapiens GN=PGLYRP2 PE=1 SV=1	PGRP2_HUMAN	PGLYRP2	62 kDa		unknown	46	26	39	16	25	36
123	TRUE	Empty	Angiotensinogen OS=Homo sapiens GN=AGT PE=1 SV=1	ANGT_HUMAN	AGT	53 kDa		unknown	36	53	46	21	27	36
124	TRUE	Empty	Inter-alpha-trypsin inhibitor heavy chain H3 OS=Homo sapiens GN=ITIH3 PE=1 SV=2	ITIH3_HUMAN	ITIH3	100 kDa	TRUE	unknown	25	34	36	25	19	15
125	TRUE	Empty	Immunoglobulin kappa variable 1-12 OS=Homo sapiens GN=IGKV1-12 PE=3 SV=1	KV112_HUMAN	IGKV1-12	13 kDa	TRUE	unknown	37	44	30	63	13	9
126	TRUE	Empty	Myosin-9 OS=Homo sapiens GN=MYH9 PE=1 SV=4	MYH9_HUMAN	MYH9	227 kDa	TRUE	unknown	10	1	12	15	102	7
127	TRUE	Empty	Serum amyloid A-1 protein OS=Homo sapiens GN=SAA1 PE=1 SV=1	SAA1_HUMAN	SAA1	14 kDa	TRUE	unknown	20	44	31	69	10	0
128	TRUE	Empty	Immunoglobulin heavy variable 1-2 OS=Homo sapiens GN=IGHV1-2 PE=1 SV=2	HV102_HUMAN	IGHV1-2	13 kDa	TRUE	unknown	18	29	33	52	14	11
129	TRUE	Empty	Reelin OS=Homo sapiens GN=RELN PE=1 SV=3	RELN_HUMAN	RELN	388 kDa		unknown	16	5	9	6	5	8
130	TRUE	Empty	Spectrin alpha chain, erythrocytic 1 OS=Homo sapiens GN=SPTA1 PE=1 SV=5	SPTA1_HUMAN	SPTA1	280 kDa		unknown	23	0	11	1	47	28
131	TRUE	Empty	Laminin subunit beta-1 OS=Homo sapiens GN=LAMB1 PE=1 SV=2	LAMB1_HUMAN	LAMB1	198 kDa		unknown	14	2	8	11	0	0
132	TRUE	Empty	Latent-transforming growth factor beta-binding protein 1 OS=Homo sapiens GN=LTBP1 PE=1 SV=4	LTBP1_HUMAN	LTBP1	187 kDa		unknown	0	0	0	0	6	0
133	TRUE	Empty	EGF-containing fibulin-like extracellular matrix protein 2 OS=Homo sapiens GN=EFEMP2 PE=1 SV=3	FBLN4_HUMAN	EFEMP2	49 kDa		unknown	6	4	5	6	6	3
134	TRUE	Empty	Immunoglobulin heavy variable 3-9 OS=Homo sapiens GN=IGHV3-9 PE=1 SV=2	HV309_HUMAN	IGHV3-9	13 kDa	TRUE	unknown	15	24	18	70	15	11
135	TRUE	Empty	Heparin cofactor 2 OS=Homo sapiens GN=SERPIND1 PE=1 SV=3	HEP2_HUMAN	SERPIND1	57 kDa	TRUE	unknown	19	14	22	10	39	32
136	TRUE	Empty	Apolipoprotein M OS=Homo sapiens GN=APOM PE=1 SV=2	APOM_HUMAN	APOM	21 kDa		unknown	21	21	8	19	46	13
137	TRUE	Empty	Immunoglobulin heavy variable 3-49 OS=Homo sapiens GN=IGHV3-49 PE=1 SV=1	HV349_HUMAN	IGHV3-49	13 kDa	TRUE	unknown	32	23	37	43	15	16
138	TRUE	Empty	Immunoglobulin heavy variable 3-72 OS=Homo sapiens GN=IGHV3-72 PE=3 SV=1	HV372_HUMAN	IGHV3-72	13 kDa	TRUE	unknown	30	23	20	15	14	17
139	TRUE	Empty	Collagen alpha-3(VI) chain OS=Homo sapiens GN=COL6A3 PE=1 SV=5	CO6A3_HUMAN	COL6A3	344 kDa		unknown	20	9	13	6	10	5
140	TRUE	Empty	Filamin-A OS=Homo sapiens GN=FLNA PE=1 SV=4	FLNA_HUMAN	FLNA	281 kDa	TRUE	unknown	5	1	5	6	106	2
141	TRUE	Empty	Keratin, type II cytoskeletal 1 OS=Homo sapiens GN=KRT1 PE=1 SV=6	K2C1_HUMAN	KRT1	66 kDa	TRUE	unknown	13	26	27	9	10	30
142	TRUE	Empty	Nidogen-2 OS=Homo sapiens GN=NID2 PE=1 SV=3	NID2_HUMAN	NID2	151 kDa	TRUE	unknown	3	2	1	1	3	2
143	TRUE	Empty	Afamin OS=Homo sapiens GN=AFM PE=1 SV=1	AFAM_HUMAN	AFM	69 kDa		unknown	26	7	11	4	18	10
144	TRUE	Empty	Immunoglobulin kappa variable 1-27 OS=Homo sapiens GN=IGKV1-27 PE=3 SV=1	KV127_HUMAN	IGKV1-27	13 kDa	TRUE	unknown	38	31	27	38	11	4
145	TRUE	Empty	Mannose-binding protein C OS=Homo sapiens GN=MBL2 PE=1 SV=2	MBL2_HUMAN	MBL2	26 kDa		unknown	34	15	8	27	31	15
146	TRUE	Empty	Coagulation factor V OS=Homo sapiens GN=F5 PE=1 SV=4	FA5_HUMAN	F5	252 kDa		unknown	24	13	16	8	48	5
147	TRUE	Empty	Alpha-2-antiplasmin OS=Homo sapiens GN=SERPINF2 PE=1 SV=3	A2AP_HUMAN	SERPINF2	55 kDa		unknown	22	15	19	15	26	12
148	TRUE	Empty	Ficolin-2 OS=Homo sapiens GN=FCN2 PE=1 SV=2	FCN2_HUMAN	FCN2	34 kDa	TRUE	unknown	19	11	22	27	25	20
149	TRUE	Empty	Fibrinogen-like protein 1 OS=Homo sapiens GN=FGL1 PE=1 SV=3	FGL1_HUMAN	FGL1	36 kDa		unknown	14	25	23	26	2	2
150	TRUE	Empty	Plasma kallikrein OS=Homo sapiens GN=KLKB1 PE=1 SV=1	KLKB1_HUMAN	KLKB1	71 kDa	TRUE	unknown	11	6	18	6	17	21
151	TRUE	Empty	Immunoglobulin lambda variable 6-57 OS=Homo sapiens GN=IGLV6-57 PE=1 SV=2	LV657_HUMAN	IGLV6-57	13 kDa		unknown	24	37	27	19	8	27
152	TRUE	Empty	Transforming growth factor-beta-induced protein ig-h3 OS=Homo sapiens GN=TGFBI PE=1 SV=1	BGH3_HUMAN	TGFBI	75 kDa		unknown	32	22	13	6	19	16
153	TRUE	Empty	Carboxypeptidase N subunit 2 OS=Homo sapiens GN=CPN2 PE=1 SV=3	CPN2_HUMAN	CPN2	61 kDa		unknown	13	18	26	10	16	21
154	TRUE	Empty	Hyaluronan-binding protein 2 OS=Homo sapiens GN=HABP2 PE=1 SV=1	HABP2_HUMAN	HABP2	63 kDa		unknown	12	16	12	10	17	12
155	TRUE	Empty	Alpha-1-acid glycoprotein 2 OS=Homo sapiens GN=ORM2 PE=1 SV=2	A1AG2_HUMAN	ORM2	24 kDa	TRUE	unknown	28	21	30	19	22	20
156	TRUE	Empty	Immunoglobulin kappa variable 3-11 OS=Homo sapiens GN=IGKV3-11 PE=1 SV=1	KV311_HUMAN	IGKV3-11	13 kDa	TRUE	unknown	20	17	18	35	10	8
157	TRUE	Empty	Ribonuclease pancreatic OS=Homo sapiens GN=RNASE1 PE=1 SV=4	RNAS1_HUMAN	RNASE1	18 kDa		unknown	5	4	14	6	1	1
158	TRUE	Empty	Immunoglobulin heavy variable 3-15 OS=Homo sapiens GN=IGHV3-15 PE=3 SV=1	HV315_HUMAN	IGHV3-15	13 kDa	TRUE	unknown	16	15	13	20	17	12
159	TRUE	Empty	Immunoglobulin kappa variable 4-1 OS=Homo sapiens GN=IGKV4-1 PE=1 SV=1	KV401_HUMAN	IGKV4-1	13 kDa		unknown	25	27	17	31	12	18
160	TRUE	Empty	Immunoglobulin lambda variable 3-19 OS=Homo sapiens GN=IGLV3-19 PE=1 SV=2	LV319_HUMAN	IGLV3-19	12 kDa	TRUE	unknown	13	23	19	33	6	24
161	TRUE	Empty	Nidogen-1 OS=Homo sapiens GN=NID1 PE=1 SV=3	NID1_HUMAN	NID1	136 kDa	TRUE	unknown	19	9	9	5	2	2
162	TRUE	Empty	Keratin, type I cytoskeletal 10 OS=Homo sapiens GN=KRT10 PE=1 SV=6	K1C10_HUMAN	KRT10	59 kDa	TRUE	unknown	7	12	15	39	5	25
163	TRUE	Empty	Keratin, type I cytoskeletal 9 OS=Homo sapiens GN=KRT9 PE=1 SV=3	K1C9_HUMAN	KRT9	62 kDa		unknown	5	16	30	5	9	8
164	TRUE	Empty	Kallistatin OS=Homo sapiens GN=SERPINA4 PE=1 SV=3	KAIN_HUMAN	SERPINA4	49 kDa		unknown	17	14	21	8	19	21
165	TRUE	Empty	Actin, cytoplasmic 2 OS=Homo sapiens GN=ACTG1 PE=1 SV=1	ACTG_HUMAN	ACTG1	42 kDa	TRUE	unknown	13	4	9	13	48	15
166	TRUE	Empty	Leucine-rich alpha-2-glycoprotein OS=Homo sapiens GN=LRG1 PE=1 SV=2	A2GL_HUMAN	LRG1	38 kDa		unknown	17	21	23	17	8	12
167	TRUE	Empty	Immunoglobulin kappa variable 3-15 OS=Homo sapiens GN=IGKV3-15 PE=1 SV=2	KV315_HUMAN	IGKV3-15	12 kDa	TRUE	unknown	31	22	24	21	9	10
168	TRUE	Empty	Band 3 anion transport protein OS=Homo sapiens GN=SLC4A1 PE=1 SV=3	B3AT_HUMAN	SLC4A1	102 kDa		unknown	22	3	9	2	27	28
169	TRUE	Empty	Thrombospondin-3 OS=Homo sapiens GN=THBS3 PE=1 SV=1	TSP3_HUMAN	THBS3	104 kDa	TRUE	unknown	7	0	2	0	2	0
170	TRUE	Empty	Immunoglobulin heavy variable 1-8 OS=Homo sapiens GN=IGHV1-8 PE=3 SV=1	HV108_HUMAN	IGHV1-8	13 kDa	TRUE	unknown	15	9	16	35	6	8
171	TRUE	Empty	Immunoglobulin lambda variable 1-51 OS=Homo sapiens GN=IGLV1-51 PE=1 SV=2	LV151_HUMAN	IGLV1-51	12 kDa	TRUE	unknown	9	23	14	26	6	10
172	TRUE	Empty	Immunoglobulin heavy variable 3-21 OS=Homo sapiens GN=IGHV3-21 PE=1 SV=1	HV321_HUMAN	IGHV3-21	13 kDa	TRUE	unknown	12	22	16	36	3	6
173	TRUE	Empty	Attractin OS=Homo sapiens GN=ATRN PE=1 SV=2	ATRN_HUMAN	ATRN	159 kDa		unknown	7	0	3	0	5	1
174	TRUE	Empty	Integrin beta-1 OS=Homo sapiens GN=ITGB1 PE=1 SV=2	ITB1_HUMAN	ITGB1	88 kDa		unknown	0	0	1	1	4	2
175	TRUE	Empty	Apolipoprotein C-I OS=Homo sapiens GN=APOC1 PE=1 SV=1	APOC1_HUMAN	APOC1	9 kDa		unknown	4	10	9	8	28	12
176	TRUE	Empty	Spectrin beta chain, erythrocytic OS=Homo sapiens GN=SPTB PE=1 SV=5	SPTB1_HUMAN	SPTB	246 kDa	TRUE	unknown	16	0	7	1	35	14
177	TRUE	Empty	POTE ankyrin domain family member F OS=Homo sapiens GN=POTEF PE=1 SV=2	POTEF_HUMAN	POTEF	121 kDa	TRUE	unknown	3	2	4	4	17	2
178	TRUE	Empty	A disintegrin and metalloproteinase with thrombospondin motifs 13 OS=Homo sapiens GN=ADAMTS13 PE=1 SV=1	ATS13_HUMAN	ADAMTS13	154 kDa		unknown	9	1	7	5	10	4
179	TRUE	Empty	Collectin-11 OS=Homo sapiens GN=COLEC11 PE=1 SV=1	COL11_HUMAN	COLEC11	29 kDa		unknown	23	7	10	12	16	15
180	TRUE	Empty	Immunoglobulin lambda variable 1-44 OS=Homo sapiens GN=IGLV1-44 PE=1 SV=2	LV144_HUMAN	IGLV1-44	12 kDa	TRUE	unknown	13	11	18	16	12	6
181	TRUE	Empty	Immunoglobulin lambda variable 3-25 OS=Homo sapiens GN=IGLV3-25 PE=1 SV=2	LV325_HUMAN	IGLV3-25	12 kDa	TRUE	unknown	15	22	16	18	14	16
182	TRUE	Empty	Immunoglobulin kappa variable 2D-29 OS=Homo sapiens GN=IGKV2D-29 PE=3 SV=1	KVD29_HUMAN	IGKV2D-29	13 kDa	TRUE	unknown	13	25	14	18	11	15
183	TRUE	Empty	Integrin beta-3 OS=Homo sapiens GN=ITGB3 PE=1 SV=2	ITB3_HUMAN	ITGB3	87 kDa		unknown	3	0	0	1	43	0
184	TRUE	Empty	Prenylcysteine oxidase 1 OS=Homo sapiens GN=PCYOX1 PE=1 SV=3	PCYOX_HUMAN	PCYOX1	57 kDa		unknown	7	4	11	13	45	20
185	TRUE	Empty	Serum amyloid A-4 protein OS=Homo sapiens GN=SAA4 PE=1 SV=2	SAA4_HUMAN	SAA4	15 kDa		unknown	12	15	12	9	20	9
186	TRUE	Empty	Immunoglobulin heavy variable 1-18 OS=Homo sapiens GN=IGHV1-18 PE=3 SV=1	HV118_HUMAN	IGHV1-18	13 kDa	TRUE	unknown	6	19	14	48	7	6
187	TRUE	Empty	Immunoglobulin lambda variable 1-40 OS=Homo sapiens GN=IGLV1-40 PE=1 SV=2	LV140_HUMAN	IGLV1-40	12 kDa	TRUE	unknown	13	40	9	17	7	3
188	TRUE	Empty	Immunoglobulin lambda variable 2-11 OS=Homo sapiens GN=IGLV2-11 PE=1 SV=2	LV211_HUMAN	IGLV2-11	13 kDa	TRUE	unknown	14	15	13	16	7	9
189	TRUE	Empty	Serum amyloid P-component OS=Homo sapiens GN=APCS PE=1 SV=2	SAMP_HUMAN	APCS	25 kDa		unknown	18	12	14	21	22	24
190	TRUE	Empty	Apolipoprotein F OS=Homo sapiens GN=APOF PE=1 SV=2	APOF_HUMAN	APOF	35 kDa		unknown	18	21	16	11	15	33
191	TRUE	Empty	Insulin-like growth factor-binding protein complex acid labile subunit OS=Homo sapiens GN=IGFALS PE=1 SV=1	ALS_HUMAN	IGFALS	66 kDa		unknown	17	10	20	10	19	16
192	TRUE	Empty	Plasma protease C1 inhibitor OS=Homo sapiens GN=SERPING1 PE=1 SV=2	IC1_HUMAN	SERPING1	55 kDa		unknown	19	13	9	3	29	18
193	TRUE	Empty	Immunoglobulin kappa variable 1-17 OS=Homo sapiens GN=IGKV1-17 PE=1 SV=2	KV117_HUMAN	IGKV1-17	13 kDa	TRUE	unknown	12	13	17	20	3	3
194	TRUE	Empty	Granulins OS=Homo sapiens GN=GRN PE=1 SV=2	GRN_HUMAN	GRN	64 kDa		unknown	2	3	5	3	3	0
195	TRUE	Empty	Ankyrin-1 OS=Homo sapiens GN=ANK1 PE=1 SV=3	ANK1_HUMAN	ANK1	206 kDa	TRUE	unknown	12	0	7	1	33	15
196	TRUE	Empty	Vinculin OS=Homo sapiens GN=VCL PE=1 SV=4	VINC_HUMAN	VCL	124 kDa		unknown	3	3	2	11	35	5
197	TRUE	Empty	Phosphatidylinositol-glycan-specific phospholipase D OS=Homo sapiens GN=GPLD1 PE=1 SV=3	PHLD_HUMAN	GPLD1	92 kDa		unknown	18	9	8	1	21	4
198	TRUE	Empty	Papilin OS=Homo sapiens GN=PAPLN PE=2 SV=4	PPN_HUMAN	PAPLN	138 kDa		unknown	4	6	3	1	6	3
199	TRUE	Empty	Complement factor H-related protein 2 OS=Homo sapiens GN=CFHR2 PE=1 SV=1	FHR2_HUMAN	CFHR2	31 kDa	TRUE	unknown	6	11	16	11	18	5
200	TRUE	Empty	Proprotein convertase subtilisin/kexin type 9 OS=Homo sapiens GN=PCSK9 PE=1 SV=3	PCSK9_HUMAN	PCSK9	74 kDa		unknown	12	9	17	12	16	6
201	TRUE	Empty	Immunoglobulin heavy variable 3-7 OS=Homo sapiens GN=IGHV3-7 PE=1 SV=2	HV307_HUMAN	IGHV3-7	13 kDa	TRUE	unknown	12	5	20	23	3	3
202	TRUE	Empty	Immunoglobulin heavy variable 1-69D OS=Homo sapiens GN=IGHV1-69D PE=3 SV=1	HV69D_HUMAN	IGHV1-69D	13 kDa	TRUE	unknown	5	10	5	57	0	1
203	TRUE	Empty	Pregnancy zone protein OS=Homo sapiens GN=PZP PE=1 SV=4	PZP_HUMAN	PZP	164 kDa	TRUE	unknown	0	19	12	3	0	8
204	TRUE	Empty	Immunoglobulin heavy constant delta OS=Homo sapiens GN=IGHD PE=1 SV=3	IGHD_HUMAN	IGHD	42 kDa		unknown	11	3	20	47	2	0
205	TRUE	Empty	78 kDa glucose-regulated protein OS=Homo sapiens GN=HSPA5 PE=1 SV=2	GRP78_HUMAN	HSPA5	72 kDa	TRUE	unknown	11	6	18	12	25	10
206	TRUE	Empty	Protein unc-80 homolog OS=Homo sapiens GN=UNC80 PE=1 SV=2	UNC80_HUMAN	UNC80	363 kDa		unknown	0	0	0	0	0	2
207	TRUE	Empty	Catalase OS=Homo sapiens GN=CAT PE=1 SV=3	CATA_HUMAN	CAT	60 kDa		unknown	8	3	11	7	17	5
208	TRUE	Empty	Coagulation factor XII OS=Homo sapiens GN=F12 PE=1 SV=3	FA12_HUMAN	F12	68 kDa		unknown	5	9	18	2	11	3
209	TRUE	Empty	Alpha-actinin-1 OS=Homo sapiens GN=ACTN1 PE=1 SV=2	ACTN1_HUMAN	ACTN1	103 kDa	TRUE	unknown	5	0	6	2	37	2
210	TRUE	Empty	Immunoglobulin lambda variable 3-10 OS=Homo sapiens GN=IGLV3-10 PE=3 SV=2	LV310_HUMAN	IGLV3-10	12 kDa	TRUE	unknown	14	9	5	12	15	9
211	TRUE	Empty	Keratin, type II cytoskeletal 2 epidermal OS=Homo sapiens GN=KRT2 PE=1 SV=2	K22E_HUMAN	KRT2	65 kDa	TRUE	unknown	4	7	5	11	1	6
212	TRUE	Empty	Lysozyme C OS=Homo sapiens GN=LYZ PE=1 SV=1	LYSC_HUMAN	LYZ	17 kDa		unknown	12	12	21	6	4	7
213	TRUE	Empty	Collagen alpha-1(XVIII) chain OS=Homo sapiens GN=COL18A1 PE=1 SV=5	COIA1_HUMAN	COL18A1	178 kDa		unknown	1	1	14	2	5	0
214	TRUE	Empty	Fibulin-5 OS=Homo sapiens GN=FBLN5 PE=1 SV=1	FBLN5_HUMAN	FBLN5	50 kDa		unknown	2	2	10	3	4	3
215	TRUE	Empty	Immunoglobulin kappa variable 1-8 OS=Homo sapiens GN=IGKV1-8 PE=3 SV=1	KV108_HUMAN	IGKV1-8	13 kDa	TRUE	unknown	5	12	13	14	6	0
216	TRUE	Empty	Apolipoprotein C-IV OS=Homo sapiens GN=APOC4 PE=1 SV=1	APOC4_HUMAN	APOC4	15 kDa		unknown	6	5	7	6	8	7
217	TRUE	Empty	Mannan-binding lectin serine protease 2 OS=Homo sapiens GN=MASP2 PE=1 SV=4	MASP2_HUMAN	MASP2	76 kDa		unknown	4	8	8	17	2	12
218	TRUE	Empty	Immunoglobulin kappa variable 1-5 OS=Homo sapiens GN=IGKV1-5 PE=1 SV=2	KV105_HUMAN	IGKV1-5	13 kDa	TRUE	unknown	12	14	14	12	11	7
219	TRUE	Empty	Carboxypeptidase B2 OS=Homo sapiens GN=CPB2 PE=1 SV=2	CBPB2_HUMAN	CPB2	48 kDa		unknown	3	7	8	5	20	11
220	TRUE	Empty	Sex hormone-binding globulin OS=Homo sapiens GN=SHBG PE=1 SV=2	SHBG_HUMAN	SHBG	44 kDa		unknown	8	8	7	8	8	7
221	TRUE	Empty	Immunoglobulin heavy variable 3-30-5 OS=Homo sapiens GN=IGHV3-30-5 PE=3 SV=1	HV335_HUMAN	IGHV3-30-5	13 kDa	TRUE	unknown	5	23	2	28	0	2
222	TRUE	Empty	Proteoglycan 4 OS=Homo sapiens GN=PRG4 PE=1 SV=2	PRG4_HUMAN	PRG4	151 kDa		unknown	1	3	0	1	4	5
223	TRUE	Empty	Coagulation factor IX OS=Homo sapiens GN=F9 PE=1 SV=2	FA9_HUMAN	F9	52 kDa		unknown	3	3	3	5	5	4
224	TRUE	Empty	Immunoglobulin heavy variable 3-73 OS=Homo sapiens GN=IGHV3-73 PE=3 SV=1	HV373_HUMAN	IGHV3-73	13 kDa	TRUE	unknown	7	18	10	12	0	8
225	TRUE	Empty	Sulfhydryl oxidase 1 OS=Homo sapiens GN=QSOX1 PE=1 SV=3	QSOX1_HUMAN	QSOX1	83 kDa		unknown	9	5	21	7	4	6
226	TRUE	Empty	Transformation/transcription domain-associated protein OS=Homo sapiens GN=TRRAP PE=1 SV=3	TRRAP_HUMAN	TRRAP	438 kDa		unknown	2	1	0	0	0	0
227	TRUE	Empty	Multimerin-1 OS=Homo sapiens GN=MMRN1 PE=1 SV=3	MMRN1_HUMAN	MMRN1	138 kDa		unknown	0	0	0	2	18	0
228	TRUE	Empty	Coagulation factor VII OS=Homo sapiens GN=F7 PE=1 SV=1	FA7_HUMAN	F7	52 kDa		unknown	4	3	3	0	4	6
229	TRUE	Empty	Transitional endoplasmic reticulum ATPase OS=Homo sapiens GN=VCP PE=1 SV=4	TERA_HUMAN	VCP	89 kDa		unknown	1	0	1	0	17	0
230	TRUE	Empty	Immunoglobulin lambda variable 8-61 OS=Homo sapiens GN=IGLV8-61 PE=3 SV=7	LV861_HUMAN	IGLV8-61	13 kDa		unknown	12	10	10	8	6	11
231	TRUE	Empty	Carboxypeptidase N catalytic chain OS=Homo sapiens GN=CPN1 PE=1 SV=1	CBPN_HUMAN	CPN1	52 kDa		unknown	4	6	11	8	5	9
232	TRUE	Empty	Immunoglobulin lambda variable 1-47 OS=Homo sapiens GN=IGLV1-47 PE=1 SV=2	LV147_HUMAN	IGLV1-47	12 kDa	TRUE	unknown	7	15	17	12	5	6
233	TRUE	Empty	Immunoglobulin lambda variable 2-14 OS=Homo sapiens GN=IGLV2-14 PE=1 SV=2	LV214_HUMAN	IGLV2-14	13 kDa	TRUE	unknown	15	13	7	3	2	0
234	TRUE	Empty	Plastin-2 OS=Homo sapiens GN=LCP1 PE=1 SV=6	PLSL_HUMAN	LCP1	70 kDa	TRUE	unknown	3	18	5	10	1	0
235	TRUE	Empty	Immunoglobulin heavy variable 4-28 OS=Homo sapiens GN=IGHV4-28 PE=3 SV=1	HV428_HUMAN	IGHV4-28	13 kDa	TRUE	unknown	6	5	10	7	6	4
236	TRUE	Empty	Integrin alpha-IIb OS=Homo sapiens GN=ITGA2B PE=1 SV=3	ITA2B_HUMAN	ITGA2B	113 kDa		unknown	1	0	1	1	37	0
237	TRUE	Empty	Fermitin family homolog 3 OS=Homo sapiens GN=FERMT3 PE=1 SV=1	URP2_HUMAN	FERMT3	76 kDa	TRUE	unknown	2	0	4	2	34	1
238	TRUE	Empty	Lumican OS=Homo sapiens GN=LUM PE=1 SV=2	LUM_HUMAN	LUM	38 kDa		unknown	18	7	6	3	7	10
239	TRUE	Empty	Tubulin alpha-4A chain OS=Homo sapiens GN=TUBA4A PE=1 SV=1	TBA4A_HUMAN	TUBA4A	50 kDa	TRUE	unknown	0	0	5	9	15	0
240	TRUE	Empty	Platelet-activating factor acetylhydrolase OS=Homo sapiens GN=PLA2G7 PE=1 SV=1	PAFA_HUMAN	PLA2G7	50 kDa		unknown	7	2	3	8	13	6
241	TRUE	Empty	Coagulation factor X OS=Homo sapiens GN=F10 PE=1 SV=2	FA10_HUMAN	F10	55 kDa		unknown	3	1	3	1	3	1
242	TRUE	Empty	Immunoglobulin heavy variable 2-5 OS=Homo sapiens GN=IGHV2-5 PE=1 SV=2	HV205_HUMAN	IGHV2-5	13 kDa		unknown	11	11	20	10	1	2
243	TRUE	Empty	Fetuin-B OS=Homo sapiens GN=FETUB PE=1 SV=2	FETUB_HUMAN	FETUB	42 kDa		unknown	2	34	3	5	6	4
244	TRUE	Empty	Angiopoietin-related protein 6 OS=Homo sapiens GN=ANGPTL6 PE=1 SV=1	ANGL6_HUMAN	ANGPTL6	52 kDa	TRUE	unknown	12	8	5	4	13	7
245	TRUE	Empty	Cartilage intermediate layer protein 1 OS=Homo sapiens GN=CILP PE=1 SV=4	CILP1_HUMAN	CILP	133 kDa		unknown	13	2	5	1	3	1
246	TRUE	Empty	Immunoglobulin kappa variable 1-16 OS=Homo sapiens GN=IGKV1-16 PE=1 SV=2	KV116_HUMAN	IGKV1-16	13 kDa	TRUE	unknown	9	10	15	6	2	3
247	TRUE	Empty	Immunoglobulin heavy variable 3-74 OS=Homo sapiens GN=IGHV3-74 PE=3 SV=1	HV374_HUMAN	IGHV3-74	13 kDa	TRUE	unknown	5	6	3	15	2	3
248	TRUE	Empty	Tumor suppressor candidate 5 OS=Homo sapiens GN=TUSC5 PE=2 SV=2	TUSC5_HUMAN-DECOY		?		unknown	0	0	1	0	2	0
249	TRUE	Empty	Immunoglobulin heavy variable 3-64 OS=Homo sapiens GN=IGHV3-64 PE=3 SV=1	HV364_HUMAN	IGHV3-64	13 kDa	TRUE	unknown	7	10	5	3	6	4
250	TRUE	Empty	Protein disulfide-isomerase OS=Homo sapiens GN=P4HB PE=1 SV=3	PDIA1_HUMAN	P4HB	57 kDa		unknown	5	1	3	3	8	3
251	TRUE	Empty	Immunoglobulin kappa variable 2-24 OS=Homo sapiens GN=IGKV2-24 PE=3 SV=1	KV224_HUMAN	IGKV2-24	13 kDa	TRUE	unknown	10	5	11	12	8	4
252	TRUE	Empty	Serum amyloid A-2 protein OS=Homo sapiens GN=SAA2 PE=1 SV=1	SAA2_HUMAN	SAA2	14 kDa	TRUE	unknown	6	12	9	25	2	0
253	TRUE	Empty	Zinc-alpha-2-glycoprotein OS=Homo sapiens GN=AZGP1 PE=1 SV=2	ZA2G_HUMAN	AZGP1	34 kDa		unknown	5	3	6	3	7	10
254	TRUE	Empty	Phospholipid transfer protein OS=Homo sapiens GN=PLTP PE=1 SV=1	PLTP_HUMAN	PLTP	55 kDa		unknown	14	6	10	3	6	5
255	TRUE	Empty	Cathelicidin antimicrobial peptide OS=Homo sapiens GN=CAMP PE=1 SV=1	CAMP_HUMAN	CAMP	19 kDa		unknown	4	1	2	4	11	5
256	TRUE	Empty	Intelectin-1 OS=Homo sapiens GN=ITLN1 PE=1 SV=1	ITLN1_HUMAN	ITLN1	35 kDa	TRUE	unknown	10	0	2	0	1	10
257	TRUE	Empty	Immunoglobulin heavy variable 3-53 OS=Homo sapiens GN=IGHV3-53 PE=1 SV=2	HV353_HUMAN	IGHV3-53	13 kDa	TRUE	unknown	7	3	6	13	0	0
258	TRUE	Empty	Chromogranin-A OS=Homo sapiens GN=CHGA PE=1 SV=7	CMGA_HUMAN	CHGA	51 kDa		unknown	0	0	21	0	0	0
259	TRUE	Empty	Heat shock cognate 71 kDa protein OS=Homo sapiens GN=HSPA8 PE=1 SV=1	HSP7C_HUMAN	HSPA8	71 kDa	TRUE	unknown	3	4	6	6	9	1
260	TRUE	Empty	14-3-3 protein zeta/delta OS=Homo sapiens GN=YWHAZ PE=1 SV=1	1433Z_HUMAN	YWHAZ	28 kDa	TRUE	unknown	3	2	8	2	21	1
261	TRUE	Empty	Integrin alpha-6 OS=Homo sapiens GN=ITGA6 PE=1 SV=5	ITA6_HUMAN	ITGA6	127 kDa		unknown	0	0	0	0	7	0
262	TRUE	Empty	Tetranectin OS=Homo sapiens GN=CLEC3B PE=1 SV=3	TETN_HUMAN	CLEC3B	23 kDa		unknown	7	2	4	7	7	9
263	TRUE	Empty	Immunoglobulin heavy variable 3-11 OS=Homo sapiens GN=IGHV3-11 PE=1 SV=2	HV311_HUMAN	IGHV3-11	13 kDa	TRUE	unknown	6	15	8	6	0	2
264	TRUE	Empty	Tomoregulin-1 OS=Homo sapiens GN=TMEFF1 PE=1 SV=1	TEFF1_HUMAN	TMEFF1	41 kDa		unknown	0	0	2	0	0	0
265	TRUE	Empty	Protein Z-dependent protease inhibitor OS=Homo sapiens GN=SERPINA10 PE=1 SV=1	ZPI_HUMAN	SERPINA10	51 kDa		unknown	5	4	2	1	4	2
266	TRUE	Empty	Complement factor D OS=Homo sapiens GN=CFD PE=1 SV=5	CFAD_HUMAN	CFD	27 kDa		unknown	4	4	17	4	5	4
267	TRUE	Empty	Immunoglobulin kappa variable 6-21 OS=Homo sapiens GN=IGKV6-21 PE=3 SV=1	KV621_HUMAN	IGKV6-21	12 kDa	TRUE	unknown	12	5	6	10	4	7
268	TRUE	Empty	Immunoglobulin lambda variable 3-1 OS=Homo sapiens GN=IGLV3-1 PE=1 SV=2	LV301_HUMAN	IGLV3-1	12 kDa	TRUE	unknown	7	12	11	12	0	3
269	TRUE	Empty	Selenoprotein P OS=Homo sapiens GN=SELENOP PE=1 SV=3	SEPP1_HUMAN	SELENOP	43 kDa		unknown	6	3	6	7	10	4
270	TRUE	Empty	Immunoglobulin lambda variable 7-46 OS=Homo sapiens GN=IGLV7-46 PE=3 SV=4	LV746_HUMAN	IGLV7-46	12 kDa	TRUE	unknown	3	4	2	5	0	2
271	TRUE	Empty	Trypsin-1 OS=Homo sapiens GN=PRSS1 PE=1 SV=1	TRY1_HUMAN	PRSS1	27 kDa	TRUE	unknown	2	8	2	4	5	8
272	TRUE	Empty	Protein 4.1 OS=Homo sapiens GN=EPB41 PE=1 SV=4	41_HUMAN	EPB41	97 kDa	TRUE	unknown	1	0	1	0	11	7
273	TRUE	Empty	Immunoglobulin lambda-like polypeptide 1 OS=Homo sapiens GN=IGLL1 PE=1 SV=1	IGLL1_HUMAN	IGLL1	23 kDa	TRUE	unknown	0	3	6	5	2	3
274	TRUE	Empty	Peroxiredoxin-2 OS=Homo sapiens GN=PRDX2 PE=1 SV=5	PRDX2_HUMAN	PRDX2	22 kDa	TRUE	unknown	8	1	3	2	15	12
275	TRUE	Empty	Hemoglobin subunit delta OS=Homo sapiens GN=HBD PE=1 SV=2	HBD_HUMAN	HBD	16 kDa	TRUE	unknown	9	0	4	1	13	6
276	TRUE	Empty	Angiogenin OS=Homo sapiens GN=ANG PE=1 SV=1	ANGI_HUMAN	ANG	17 kDa		unknown	2	7	11	2	8	4
277	TRUE	Empty	Monocyte differentiation antigen CD14 OS=Homo sapiens GN=CD14 PE=1 SV=2	CD14_HUMAN	CD14	40 kDa		unknown	5	6	10	5	4	3
278	TRUE	Empty	PHD finger protein 3 OS=Homo sapiens GN=PHF3 PE=1 SV=3	PHF3_HUMAN	PHF3	229 kDa		unknown	0	2	0	0	0	0
279	TRUE	Empty	Glutathione peroxidase 3 OS=Homo sapiens GN=GPX3 PE=1 SV=2	GPX3_HUMAN	GPX3	26 kDa		unknown	5	6	4	5	5	6
280	TRUE	Empty	Immunoglobulin kappa variable 2D-30 OS=Homo sapiens GN=IGKV2D-30 PE=3 SV=1	KVD30_HUMAN	IGKV2D-30	13 kDa	TRUE	unknown	9	7	9	9	3	2
281	TRUE	Empty	Noelin OS=Homo sapiens GN=OLFM1 PE=1 SV=4	NOE1_HUMAN	OLFM1	55 kDa		unknown	0	0	4	3	0	0
282	TRUE	Empty	Tissue factor pathway inhibitor OS=Homo sapiens GN=TFPI PE=1 SV=1	TFPI1_HUMAN	TFPI	35 kDa		unknown	0	0	2	1	3	2
283	TRUE	Empty	Clathrin heavy chain 1 OS=Homo sapiens GN=CLTC PE=1 SV=5	CLH1_HUMAN	CLTC	192 kDa	TRUE	unknown	0	0	0	0	6	0
284	TRUE	Empty	Collectin-10 OS=Homo sapiens GN=COLEC10 PE=1 SV=2	COL10_HUMAN	COLEC10	31 kDa		unknown	5	5	4	3	3	4
285	TRUE	Empty	Collagen alpha-1(VI) chain OS=Homo sapiens GN=COL6A1 PE=1 SV=3	CO6A1_HUMAN	COL6A1	109 kDa		unknown	11	1	3	1	1	2
286	TRUE	Empty	Immunoglobulin heavy constant epsilon OS=Homo sapiens GN=IGHE PE=1 SV=1	IGHE_HUMAN	IGHE	47 kDa		unknown	0	0	24	1	0	0
287	TRUE	Empty	Procollagen C-endopeptidase enhancer 1 OS=Homo sapiens GN=PCOLCE PE=1 SV=2	PCOC1_HUMAN	PCOLCE	48 kDa		unknown	3	2	9	3	6	2
288	TRUE	Empty	Immunoglobulin heavy variable 4-34 OS=Homo sapiens GN=IGHV4-34 PE=1 SV=2	HV434_HUMAN	IGHV4-34	14 kDa	TRUE	unknown	5	6	9	2	4	3
289	TRUE	Empty	Immunoglobulin heavy variable 2-26 OS=Homo sapiens GN=IGHV2-26 PE=3 SV=1	HV226_HUMAN	IGHV2-26	13 kDa	TRUE	unknown	4	4	9	6	2	0
290	TRUE	Empty	Protein disulfide-isomerase A3 OS=Homo sapiens GN=PDIA3 PE=1 SV=4	PDIA3_HUMAN	PDIA3	57 kDa		unknown	5	2	3	4	9	4
291	TRUE	Empty	Receptor-type tyrosine-protein phosphatase F OS=Homo sapiens GN=PTPRF PE=1 SV=2	PTPRF_HUMAN	PTPRF	213 kDa	TRUE	unknown	0	3	3	2	2	1
292	TRUE	Empty	Thyroxine-binding globulin OS=Homo sapiens GN=SERPINA7 PE=1 SV=2	THBG_HUMAN	SERPINA7	46 kDa	TRUE	unknown	11	2	1	2	4	3
293	TRUE	Empty	Resistin OS=Homo sapiens GN=RETN PE=1 SV=1	RETN_HUMAN	RETN	11 kDa		unknown	1	0	5	3	1	0
294	TRUE	Empty	Beta-2-microglobulin OS=Homo sapiens GN=B2M PE=1 SV=1	B2MG_HUMAN	B2M	14 kDa		unknown	2	4	13	3	3	1
295	TRUE	Empty	Cartilage acidic protein 1 OS=Homo sapiens GN=CRTAC1 PE=1 SV=2	CRAC1_HUMAN	CRTAC1	71 kDa		unknown	3	1	2	1	7	4
296	TRUE	Empty	Insulin-like growth factor-binding protein 2 OS=Homo sapiens GN=IGFBP2 PE=1 SV=2	IBP2_HUMAN	IGFBP2	35 kDa		unknown	0	4	14	2	0	0
297	TRUE	Empty	Calreticulin OS=Homo sapiens GN=CALR PE=1 SV=1	CALR_HUMAN	CALR	48 kDa		unknown	0	1	0	1	7	2
298	TRUE	Empty	Erythrocyte membrane protein band 4.2 OS=Homo sapiens GN=EPB42 PE=1 SV=3	EPB42_HUMAN	EPB42	77 kDa	TRUE	unknown	7	0	1	0	9	2
299	TRUE	Empty	Angiopoietin-related protein 3 OS=Homo sapiens GN=ANGPTL3 PE=1 SV=1	ANGL3_HUMAN	ANGPTL3	54 kDa		unknown	3	2	2	4	2	2
300	TRUE	Empty	Immunoglobulin heavy variable 7-4-1 OS=Homo sapiens GN=IGHV7-4-1 PE=3 SV=1	HV741_HUMAN	IGHV7-4-1	13 kDa	TRUE	unknown	2	14	1	0	1	0
301	TRUE	Empty	Immunoglobulin heavy variable 1-24 OS=Homo sapiens GN=IGHV1-24 PE=3 SV=1	HV124_HUMAN	IGHV1-24	13 kDa	TRUE	unknown	2	1	10	10	4	1
302	TRUE	Empty	Immunoglobulin kappa variable 1D-33 OS=Homo sapiens GN=IGKV1D-33 PE=1 SV=2	KVD33_HUMAN	IGKV1D-33	13 kDa	TRUE	unknown	7	3	6	11	3	6
303	TRUE	Empty	Immunoglobulin lambda variable 2-18 OS=Homo sapiens GN=IGLV2-18 PE=3 SV=2	LV218_HUMAN	IGLV2-18	12 kDa	TRUE	unknown	3	6	5	8	3	4
304	TRUE	Empty	Coagulation factor XI OS=Homo sapiens GN=F11 PE=1 SV=1	FA11_HUMAN	F11	70 kDa	TRUE	unknown	1	2	8	1	6	3
305	TRUE	Empty	Immunoglobulin heavy variable 3-20 OS=Homo sapiens GN=IGHV3-20 PE=3 SV=2	HV320_HUMAN	IGHV3-20	13 kDa	TRUE	unknown	10	4	6	2	0	1
306	TRUE	Empty	Hepatocyte growth factor activator OS=Homo sapiens GN=HGFAC PE=1 SV=1	HGFA_HUMAN	HGFAC	71 kDa		unknown	2	2	2	2	5	5
307	TRUE	Empty	Immunoglobulin kappa variable 5-2 OS=Homo sapiens GN=IGKV5-2 PE=1 SV=1	KV502_HUMAN	IGKV5-2	13 kDa		unknown	0	18	0	0	0	0
308	TRUE	Empty	Corticosteroid-binding globulin OS=Homo sapiens GN=SERPINA6 PE=1 SV=1	CBG_HUMAN	SERPINA6	45 kDa		unknown	5	2	5	4	7	5
309	TRUE	Empty	Glyceraldehyde-3-phosphate dehydrogenase OS=Homo sapiens GN=GAPDH PE=1 SV=3	G3P_HUMAN	GAPDH	36 kDa	TRUE	unknown	1	2	0	11	9	1
310	TRUE	Empty	Apolipoprotein A-V OS=Homo sapiens GN=APOA5 PE=1 SV=1	APOA5_HUMAN	APOA5	41 kDa		unknown	2	1	0	0	14	5
311	TRUE	Empty	Insulin-like growth factor-binding protein 6 OS=Homo sapiens GN=IGFBP6 PE=1 SV=1	IBP6_HUMAN	IGFBP6	25 kDa		unknown	1	0	10	0	0	0
312	TRUE	Empty	Immunoglobulin kappa variable 3D-20 OS=Homo sapiens GN=IGKV3D-20 PE=3 SV=1	KVD20_HUMAN	IGKV3D-20	13 kDa	TRUE	unknown	7	8	7	3	2	6
313	TRUE	Empty	Immunoglobulin kappa variable 1-13 OS=Homo sapiens GN=IGKV1-13 PE=3 SV=1	KV113_HUMAN	IGKV1-13	13 kDa	TRUE	unknown	1	11	0	13	3	3
314	TRUE	Empty	Platelet endothelial cell adhesion molecule OS=Homo sapiens GN=PECAM1 PE=1 SV=1	PECA1_HUMAN	PECAM1	83 kDa		unknown	0	0	0	0	2	0
315	TRUE	Empty	Exostosin-1 OS=Homo sapiens GN=EXT1 PE=1 SV=2	EXT1_HUMAN	EXT1	86 kDa		unknown	1	0	3	0	0	0
316	TRUE	Empty	Exostosin-2 OS=Homo sapiens GN=EXT2 PE=1 SV=1	EXT2_HUMAN	EXT2	82 kDa		unknown	4	0	4	1	4	0
317	TRUE	Empty	Heat shock protein HSP 90-alpha OS=Homo sapiens GN=HSP90AA1 PE=1 SV=5	HS90A_HUMAN	HSP90AA1	85 kDa	TRUE	unknown	0	5	0	4	5	2
318	TRUE	Empty	Chordin-like protein 1 OS=Homo sapiens GN=CHRDL1 PE=1 SV=1	CRDL1_HUMAN	CHRDL1	51 kDa		unknown	1	0	3	0	0	0
319	TRUE	Empty	Immunoglobulin lambda variable 3-27 OS=Homo sapiens GN=IGLV3-27 PE=1 SV=2	LV327_HUMAN	IGLV3-27	12 kDa	TRUE	unknown	1	10	6	5	3	1
320	TRUE	Empty	Complement factor H-related protein 3 OS=Homo sapiens GN=CFHR3 PE=1 SV=2	FHR3_HUMAN	CFHR3	37 kDa	TRUE	unknown	1	1	2	3	5	0
321	TRUE	Empty	Ectonucleotide pyrophosphatase/phosphodiesterase family member 2 OS=Homo sapiens GN=ENPP2 PE=1 SV=3	ENPP2_HUMAN	ENPP2	99 kDa		unknown	1	0	1	2	1	1
322	TRUE	Empty	Tubulin beta-4B chain OS=Homo sapiens GN=TUBB4B PE=1 SV=1	TBB4B_HUMAN	TUBB4B	50 kDa	TRUE	unknown	0	0	2	1	13	0
323	TRUE	Empty	Platelet basic protein OS=Homo sapiens GN=PPBP PE=1 SV=3	CXCL7_HUMAN	PPBP	14 kDa		unknown	0	0	4	1	18	0
324	TRUE	Empty	Keratin, type I cytoskeletal 14 OS=Homo sapiens GN=KRT14 PE=1 SV=4	K1C14_HUMAN	KRT14	52 kDa	TRUE	unknown	1	2	5	0	0	1
325	TRUE	Empty	Immunoglobulin lambda variable 4-69 OS=Homo sapiens GN=IGLV4-69 PE=1 SV=1	LV469_HUMAN	IGLV4-69	13 kDa	TRUE	unknown	4	2	8	5	2	3
326	TRUE	Empty	EMILIN-2 OS=Homo sapiens GN=EMILIN2 PE=1 SV=3	EMIL2_HUMAN	EMILIN2	116 kDa		unknown	2	0	1	0	0	0
327	TRUE	Empty	ADAMTS-like protein 4 OS=Homo sapiens GN=ADAMTSL4 PE=1 SV=2	ATL4_HUMAN	ADAMTSL4	117 kDa		unknown	2	1	5	1	0	0
328	TRUE	Empty	Carbonic anhydrase 1 OS=Homo sapiens GN=CA1 PE=1 SV=2	CAH1_HUMAN	CA1	29 kDa		unknown	0	0	6	0	4	3
329	TRUE	Empty	Pyruvate kinase PKM OS=Homo sapiens GN=PKM PE=1 SV=4	KPYM_HUMAN	PKM	58 kDa		unknown	0	0	1	0	16	0
330	TRUE	Empty	Immunoglobulin lambda variable 9-49 OS=Homo sapiens GN=IGLV9-49 PE=1 SV=1	LV949_HUMAN	IGLV9-49	13 kDa	TRUE	unknown	2	6	3	8	2	3
331	TRUE	Empty	Immunoglobulin lambda variable 1-36 OS=Homo sapiens GN=IGLV1-36 PE=3 SV=5	LV136_HUMAN	IGLV1-36	12 kDa	TRUE	unknown	3	2	1	9	2	1
332	TRUE	Empty	L-lactate dehydrogenase B chain OS=Homo sapiens GN=LDHB PE=1 SV=2	LDHB_HUMAN	LDHB	37 kDa	TRUE	unknown	1	2	2	7	8	2
333	TRUE	Empty	Ribonuclease 4 OS=Homo sapiens GN=RNASE4 PE=1 SV=3	RNAS4_HUMAN	RNASE4	17 kDa		unknown	2	4	5	4	0	0
334	TRUE	Empty	Serine protease HTRA1 OS=Homo sapiens GN=HTRA1 PE=1 SV=1	HTRA1_HUMAN	HTRA1	51 kDa		unknown	3	2	2	2	1	1
335	TRUE	Empty	Protein-glutamine gamma-glutamyltransferase 2 OS=Homo sapiens GN=TGM2 PE=1 SV=2	TGM2_HUMAN	TGM2	77 kDa		unknown	1	0	1	0	6	0
336	TRUE	Empty	Fructose-bisphosphate aldolase A OS=Homo sapiens GN=ALDOA PE=1 SV=2	ALDOA_HUMAN	ALDOA	39 kDa	TRUE	unknown	1	0	1	3	8	3
337	TRUE	Empty	Adipocyte plasma membrane-associated protein OS=Homo sapiens GN=APMAP PE=1 SV=2	APMAP_HUMAN	APMAP	46 kDa		unknown	3	3	0	4	1	2
338	TRUE	Empty	Thioredoxin domain-containing protein 5 OS=Homo sapiens GN=TXNDC5 PE=1 SV=2	TXND5_HUMAN	TXNDC5	48 kDa		unknown	0	0	3	0	0	0
339	TRUE	Empty	Tropomyosin alpha-4 chain OS=Homo sapiens GN=TPM4 PE=1 SV=3	TPM4_HUMAN	TPM4	29 kDa	TRUE	unknown	2	0	0	2	12	3
340	TRUE	Empty	Cholesteryl ester transfer protein OS=Homo sapiens GN=CETP PE=1 SV=2	CETP_HUMAN	CETP	55 kDa		unknown	3	0	0	2	6	4
341	TRUE	Empty	Transferrin receptor protein 1 OS=Homo sapiens GN=TFRC PE=1 SV=2	TFR1_HUMAN	TFRC	85 kDa		unknown	0	0	1	2	2	0
342	TRUE	Empty	Pleckstrin OS=Homo sapiens GN=PLEK PE=1 SV=3	PLEK_HUMAN	PLEK	40 kDa		unknown	1	0	1	0	15	0
343	TRUE	Empty	Immunoglobulin kappa variable 6D-21 OS=Homo sapiens GN=IGKV6D-21 PE=3 SV=1	KVD21_HUMAN	IGKV6D-21	12 kDa	TRUE	unknown	2	7	5	6	0	1
344	TRUE	Empty	Immunoglobulin kappa variable 1D-16 (Fragment) OS=Homo sapiens GN=IGKV1D-16 PE=3 SV=2	KVD16_HUMAN	IGKV1D-16	13 kDa	TRUE	unknown	7	8	4	4	2	0
345	TRUE	Empty	Immunoglobulin heavy variable 3-66 OS=Homo sapiens GN=IGHV3-66 PE=3 SV=1	HV366_HUMAN	IGHV3-66	13 kDa	TRUE	unknown	1	3	1	6	3	2
346	TRUE	Empty	Immunoglobulin kappa variable 2-40 OS=Homo sapiens GN=IGKV2-40 PE=3 SV=2	KV240_HUMAN	IGKV2-40	13 kDa	TRUE	unknown	0	5	5	2	3	1
347	TRUE	Empty	Transgelin-2 OS=Homo sapiens GN=TAGLN2 PE=1 SV=3	TAGL2_HUMAN	TAGLN2	22 kDa		unknown	0	0	0	0	8	0
348	TRUE	Empty	Dihydropyrimidinase-related protein 2 OS=Homo sapiens GN=DPYSL2 PE=1 SV=1	DPYL2_HUMAN	DPYSL2	62 kDa	TRUE	unknown	0	0	0	4	0	0
349	TRUE	Empty	WNT1-inducible-signaling pathway protein 2 OS=Homo sapiens GN=WISP2 PE=1 SV=1	WISP2_HUMAN	WISP2	27 kDa		unknown	3	3	6	2	3	3
350	TRUE	Empty	Beta-defensin 130A OS=Homo sapiens GN=DEFB130A PE=2 SV=1	D130A_HUMAN-DECOY		?		unknown	1	0	0	0	2	0
351	TRUE	Empty	Vitamin K-dependent protein Z OS=Homo sapiens GN=PROZ PE=1 SV=2	PROZ_HUMAN	PROZ	45 kDa		unknown	3	0	1	1	4	0
352	TRUE	Empty	LIM and senescent cell antigen-like-containing domain protein 1 OS=Homo sapiens GN=LIMS1 PE=1 SV=4	LIMS1_HUMAN	LIMS1	37 kDa	TRUE	unknown	0	0	0	0	4	0
353	TRUE	Empty	Glycophorin-A OS=Homo sapiens GN=GYPA PE=1 SV=2	GLPA_HUMAN	GYPA	16 kDa		unknown	2	0	1	2	11	5
354	TRUE	Empty	Prolactin-inducible protein OS=Homo sapiens GN=PIP PE=1 SV=1	PIP_HUMAN	PIP	17 kDa		unknown	2	0	0	1	2	4
355	TRUE	Empty	Rho-associated protein kinase 2 OS=Homo sapiens GN=ROCK2 PE=1 SV=4	ROCK2_HUMAN	ROCK2	161 kDa	TRUE	unknown	0	0	0	0	2	0
356	TRUE	Empty	Immunoglobulin heavy variable 3-13 OS=Homo sapiens GN=IGHV3-13 PE=1 SV=2	HV313_HUMAN	IGHV3-13	13 kDa	TRUE	unknown	4	5	2	3	2	1
357	TRUE	Empty	Alpha-enolase OS=Homo sapiens GN=ENO1 PE=1 SV=2	ENOA_HUMAN	ENO1	47 kDa	TRUE	unknown	0	0	0	6	7	0
358	TRUE	Empty	Immunoglobulin kappa variable 1D-8 OS=Homo sapiens GN=IGKV1D-8 PE=3 SV=6	KVD08_HUMAN	IGKV1D-8	13 kDa	TRUE	unknown	1	10	0	0	0	2
359	TRUE	Empty	Myosin light polypeptide 6 OS=Homo sapiens GN=MYL6 PE=1 SV=2	MYL6_HUMAN	MYL6	17 kDa		unknown	2	0	1	0	8	0
360	TRUE	Empty	HLA class I histocompatibility antigen, B-38 alpha chain OS=Homo sapiens GN=HLA-B PE=1 SV=1	1B38_HUMAN	HLA-B	40 kDa	TRUE	unknown	1	0	0	0	1	2
361	TRUE	Empty	HLA class I histocompatibility antigen, A-24 alpha chain OS=Homo sapiens GN=HLA-A PE=1 SV=2	1A24_HUMAN	HLA-A	41 kDa	TRUE	unknown	0	0	0	2	0	0
362	TRUE	Empty	N-acetylglucosamine-1-phosphotransferase subunit gamma OS=Homo sapiens GN=GNPTG PE=1 SV=1	GNPTG_HUMAN	GNPTG	34 kDa		unknown	1	0	3	6	2	0
363	TRUE	Empty	Olfactomedin-like protein 3 OS=Homo sapiens GN=OLFML3 PE=2 SV=1	OLFL3_HUMAN	OLFML3	46 kDa		unknown	2	0	3	0	3	1
364	TRUE	Empty	Ras-related protein Rap-1b OS=Homo sapiens GN=RAP1B PE=1 SV=1	RAP1B_HUMAN	RAP1B	21 kDa	TRUE	unknown	1	0	0	1	12	1
365	TRUE	Empty	Retinoic acid receptor responder protein 2 OS=Homo sapiens GN=RARRES2 PE=1 SV=1	RARR2_HUMAN	RARRES2	19 kDa		unknown	3	5	4	0	1	0
366	TRUE	Empty	Beta-Ala-His dipeptidase OS=Homo sapiens GN=CNDP1 PE=1 SV=4	CNDP1_HUMAN	CNDP1	57 kDa		unknown	0	0	0	0	6	1
367	TRUE	Empty	Integrin-linked protein kinase OS=Homo sapiens GN=ILK PE=1 SV=2	ILK_HUMAN	ILK	51 kDa		unknown	0	0	1	0	7	0
368	TRUE	Empty	Profilin-1 OS=Homo sapiens GN=PFN1 PE=1 SV=2	PROF1_HUMAN	PFN1	15 kDa		unknown	0	0	0	0	13	0
369	TRUE	Empty	Tubulin alpha-1B chain OS=Homo sapiens GN=TUBA1B PE=1 SV=1	TBA1B_HUMAN	TUBA1B	50 kDa	TRUE	unknown	0	0	1	0	7	0
370	TRUE	Empty	Integral membrane protein GPR155 OS=Homo sapiens GN=GPR155 PE=2 SV=2	GP155_HUMAN-DECOY		?		unknown	0	0	0	2	0	0
371	TRUE	Empty	Phosphatidylcholine-sterol acyltransferase OS=Homo sapiens GN=LCAT PE=1 SV=1	LCAT_HUMAN	LCAT	50 kDa		unknown	2	1	1	1	3	2
372	TRUE	Empty	14-3-3 protein epsilon OS=Homo sapiens GN=YWHAE PE=1 SV=1	1433E_HUMAN	YWHAE	29 kDa	TRUE	unknown	0	0	2	0	11	1
373	TRUE	Empty	Beta-parvin OS=Homo sapiens GN=PARVB PE=1 SV=1	PARVB_HUMAN	PARVB	42 kDa	TRUE	unknown	0	0	1	0	9	0
374	TRUE	Empty	Collagen alpha-1(XV) chain OS=Homo sapiens GN=COL15A1 PE=1 SV=2	COFA1_HUMAN	COL15A1	142 kDa		unknown	1	0	3	0	0	0
375	TRUE	Empty	Peptidoglycan recognition protein 1 OS=Homo sapiens GN=PGLYRP1 PE=1 SV=1	PGRP1_HUMAN	PGLYRP1	22 kDa		unknown	0	0	4	1	0	0
376	TRUE	Empty	Solute carrier family 2, facilitated glucose transporter member 1 OS=Homo sapiens GN=SLC2A1 PE=1 SV=2	GTR1_HUMAN	SLC2A1	54 kDa		unknown	4	0	0	0	6	1
377	TRUE	Empty	Protein disulfide-isomerase A4 OS=Homo sapiens GN=PDIA4 PE=1 SV=2	PDIA4_HUMAN	PDIA4	73 kDa		unknown	0	1	0	1	1	2
378	TRUE	Empty	Plasma serine protease inhibitor OS=Homo sapiens GN=SERPINA5 PE=1 SV=3	IPSP_HUMAN	SERPINA5	46 kDa		unknown	3	0	2	0	6	0
379	TRUE	Empty	Low affinity immunoglobulin gamma Fc region receptor III-A OS=Homo sapiens GN=FCGR3A PE=1 SV=2	FCG3A_HUMAN	FCGR3A	29 kDa		unknown	1	2	3	3	1	0
380	TRUE	Empty	Neutrophil defensin 1 OS=Homo sapiens GN=DEFA1 PE=1 SV=1	DEF1_HUMAN	DEFA1	10 kDa		unknown	0	0	1	5	1	0
381	TRUE	Empty	Beta-adducin OS=Homo sapiens GN=ADD2 PE=1 SV=3	ADDB_HUMAN	ADD2	81 kDa		unknown	1	0	1	0	1	2
382	TRUE	Empty	Platelet factor 4 variant OS=Homo sapiens GN=PF4V1 PE=1 SV=1	PF4V_HUMAN	PF4V1	12 kDa	TRUE	unknown	3	0	0	1	9	1
383	TRUE	Empty	Protein S100-A9 OS=Homo sapiens GN=S100A9 PE=1 SV=1	S10A9_HUMAN	S100A9	13 kDa		unknown	2	0	1	3	1	0
384	TRUE	Empty	Chloride intracellular channel protein 1 OS=Homo sapiens GN=CLIC1 PE=1 SV=4	CLIC1_HUMAN	CLIC1	27 kDa		unknown	0	0	1	0	10	0
385	TRUE	Empty	Platelet glycoprotein 4 OS=Homo sapiens GN=CD36 PE=1 SV=2	CD36_HUMAN	CD36	53 kDa		unknown	0	0	0	0	2	0
386	TRUE	Empty	Protein disulfide-isomerase A6 OS=Homo sapiens GN=PDIA6 PE=1 SV=1	PDIA6_HUMAN	PDIA6	48 kDa		unknown	0	0	2	1	7	0
387	TRUE	Empty	Myosin regulatory light polypeptide 9 OS=Homo sapiens GN=MYL9 PE=1 SV=4	MYL9_HUMAN	MYL9	20 kDa	TRUE	unknown	0	0	0	0	5	0
388	TRUE	Empty	14-3-3 protein beta/alpha OS=Homo sapiens GN=YWHAB PE=1 SV=3	1433B_HUMAN	YWHAB	28 kDa	TRUE	unknown	0	0	0	0	9	0
389	TRUE	Empty	Inhibin beta C chain OS=Homo sapiens GN=INHBC PE=2 SV=1	INHBC_HUMAN	INHBC	38 kDa		unknown	0	2	0	0	2	1
390	TRUE	Empty	Ras-related protein Rab-1A OS=Homo sapiens GN=RAB1A PE=1 SV=3	RAB1A_HUMAN	RAB1A	23 kDa	TRUE	unknown	0	0	0	0	3	0
391	TRUE	Empty	Chitinase-3-like protein 1 OS=Homo sapiens GN=CHI3L1 PE=1 SV=2	CH3L1_HUMAN	CHI3L1	43 kDa		unknown	0	0	2	0	0	0
392	TRUE	Empty	14-3-3 protein eta OS=Homo sapiens GN=YWHAH PE=1 SV=4	1433F_HUMAN	YWHAH	28 kDa	TRUE	unknown	1	0	0	2	4	0
393	TRUE	Empty	Tubulin beta chain OS=Homo sapiens GN=TUBB PE=1 SV=2	TBB5_HUMAN	TUBB	50 kDa	TRUE	unknown	0	0	1	0	3	0
394	TRUE	Empty	Actin-related protein 3 OS=Homo sapiens GN=ACTR3 PE=1 SV=3	ARP3_HUMAN	ACTR3	47 kDa		unknown	0	1	2	1	3	0
395	TRUE	Empty	Coronin-1A OS=Homo sapiens GN=CORO1A PE=1 SV=4	COR1A_HUMAN	CORO1A	51 kDa		unknown	0	3	1	1	2	0
396	TRUE	Empty	Purine nucleoside phosphorylase OS=Homo sapiens GN=PNP PE=1 SV=2	PNPH_HUMAN	PNP	32 kDa		unknown	0	0	0	0	3	0
397	TRUE	Empty	Immunoglobulin kappa variable 1-9 OS=Homo sapiens GN=IGKV1-9 PE=3 SV=1	KV109_HUMAN	IGKV1-9	13 kDa	TRUE	unknown	2	3	2	2	0	1
398	TRUE	Empty	Peptidyl-prolyl cis-trans isomerase A OS=Homo sapiens GN=PPIA PE=1 SV=2	PPIA_HUMAN	PPIA	18 kDa	TRUE	unknown	0	0	1	1	6	0
399	TRUE	Empty	Immunoglobulin heavy variable 1-58 OS=Homo sapiens GN=IGHV1-58 PE=3 SV=1	HV158_HUMAN	IGHV1-58	13 kDa	TRUE	unknown	3	0	0	5	0	0
400	TRUE	Empty	EH domain-containing protein 3 OS=Homo sapiens GN=EHD3 PE=1 SV=2	EHD3_HUMAN	EHD3	61 kDa	TRUE	unknown	0	0	0	0	5	0
401	TRUE	Empty	Fc receptor-like protein 5 OS=Homo sapiens GN=FCRL5 PE=1 SV=3	FCRL5_HUMAN	FCRL5	106 kDa		unknown	0	0	1	2	0	0
402	TRUE	Empty	ADP-ribosylation factor 3 OS=Homo sapiens GN=ARF3 PE=1 SV=2	ARF3_HUMAN	ARF3	21 kDa	TRUE	unknown	0	1	0	0	5	0
403	TRUE	Empty	C-C motif chemokine 14 OS=Homo sapiens GN=CCL14 PE=1 SV=1	CCL14_HUMAN	CCL14	11 kDa		unknown	0	0	5	0	0	0
404	TRUE	Empty	Creatine kinase B-type OS=Homo sapiens GN=CKB PE=1 SV=1	KCRB_HUMAN	CKB	43 kDa		unknown	0	0	0	4	0	0
405	TRUE	Empty	High affinity immunoglobulin alpha and immunoglobulin mu Fc receptor OS=Homo sapiens GN=FCAMR PE=1 SV=1	FCAMR_HUMAN	FCAMR	57 kDa		unknown	0	0	0	2	0	0
406	TRUE	Empty	Zyxin OS=Homo sapiens GN=ZYX PE=1 SV=1	ZYX_HUMAN	ZYX	61 kDa		unknown	0	0	0	0	2	0
407	TRUE	Empty	Tsukushin OS=Homo sapiens GN=TSKU PE=2 SV=3	TSK_HUMAN	TSKU	38 kDa		unknown	0	0	4	0	2	0
408	TRUE	Empty	Liver carboxylesterase 1 OS=Homo sapiens GN=CES1 PE=1 SV=2	EST1_HUMAN	CES1	63 kDa		unknown	2	0	0	0	1	0
409	TRUE	Empty	Neutrophil gelatinase-associated lipocalin OS=Homo sapiens GN=LCN2 PE=1 SV=2	NGAL_HUMAN	LCN2	23 kDa		unknown	0	0	4	1	0	0
410	TRUE	Empty	Immunoglobulin kappa variable 3D-7 OS=Homo sapiens GN=IGKV3D-7 PE=3 SV=5	KVD07_HUMAN	IGKV3D-7	13 kDa	TRUE	unknown	1	0	0	3	0	0
411	TRUE	Empty	Histone H2B type 1-L OS=Homo sapiens GN=HIST1H2BL PE=1 SV=3	H2B1L_HUMAN	HIST1H2BL	14 kDa		unknown	1	2	0	0	0	0
412	TRUE	Empty	CKLF-like MARVEL transmembrane domain-containing protein 6 OS=Homo sapiens GN=CMTM6 PE=1 SV=1	CKLF6_HUMAN	CMTM6	20 kDa		unknown	0	0	0	0	2	0
413	TRUE	Empty	CD59 glycoprotein OS=Homo sapiens GN=CD59 PE=1 SV=1	CD59_HUMAN	CD59	14 kDa		unknown	0	0	2	0	0	0
414	TRUE	Empty	Platelet glycoprotein IX OS=Homo sapiens GN=GP9 PE=1 SV=3	GPIX_HUMAN	GP9	19 kDa		unknown	0	0	0	0	3	0
END OF FILE
